# Supplementary material for: Mendelian randomization with Egger pleiotropy correction and weakly informative Bayesian priors
Source: Int J Epidemiol. 2017 Dec 15;47(4):1217–28. doi: 10.1093/ije/dyx254 (PMC6124638; doi:10.1093/ije/dyx254)
Supplement: Supplementary Data [file dyx254_supp.zip]

Archive with 5 entries (4 files):
- dyx254-suppl_data/
- dyx254-suppl_data/ije-2017-02-0146-File009.pdf
- dyx254-suppl_data/ije-2017-02-0146-File010.R
- dyx254-suppl_data/ije-2017-02-0146-File011.Rdata
- dyx254-suppl_data/ije-2017-02-0146-File012.xlsx
