# Supplementary material for: Mendelian randomization with Egger pleiotropy correction and weakly informative Bayesian priors
Source: Int J Epidemiol. 2017 Dec 15;47(4):1217–28. doi: 10.1093/ije/dyx254 (PMC6124638; doi:10.1093/ije/dyx254)
Supplement: Supplementary Data [file dyx254_supp.zip › dyx254-suppl_data/ije-2017-02-0146-File010.R]

############################################################################
#Appendix 2: simulation program evaluating Bayesian MR-EGGER and other IV estimators
############################################################################
# Using:

# on Windows/Unix

# Removes any objects
rm(list = ls())

# Setting memory.limit
#memory.limit(size=40000) # 64-bits 
#memory.limit(size=4095) #32-bit max

#setting digits
options(digits = 10)

#setting repository
options(repos=c(CRAN =
          "http://cran-mirror.cs.uu.nl/")) 

# set working directory 
setwd("C:/") 
getwd() # returns wd

# Brief explanation
# The first section defines a function to generate the data as described in Schmidt and Dudbridge,  
# fucntions to analyze the simulated data and finally a simulation function that combined the previously 
# defined pograms 

############################################################################
#Data generation
############################################################################

DATA <- function(x0 = 1000, x1 = 25, x2 = 0.3, x3 = 0.0, x4 = 1, x5 = 4, x6 = 1, 
     x7 = 0.00, x8 = 0.0)
     { # generates SNPs, biomarker, and outcome data from independent SNPs
       # Two - sample MR
  
       # x0 <- 1000 # N
       # x1 <- 25 # J
       # x2 <- 0.3  # max MAF p
       # x3 <- 0 # theta, mean effect of g_i on the confounder U
       # x4 <- 1 # omega2 mean effect of U on biomarker
       # x5 <- 4 # omega1 mean effect of g_i on biomarker
       # x6 <- 1 # alpha3 mean difference for confounder outcome
       # x7 <- 0.05 # alpha 2mean difference for biomarker on outcome
       # x8 <- 0.20 # max alpha1, max mean difference for g_i on outcome

     #generating SNPs
     maf <-rep(x2, x1)
     g1 <- sapply(1:x1, function(i) as.integer(rbinom(x0, 2, maf[i])))
     g2 <- sapply(1:x1, function(i) as.integer(rbinom(x0, 2, maf[i])))
     
     # confounder generated dependent or independent from SNPs (G)
     if(x3 != 0){
     theta1 <- runif(x1, 0.0, x3 )
     u1 <- rnorm(x0, g1 %*% theta1, 2)
     u2 <- rnorm(x0, g2 %*% theta1, 2)
     }else{
          u1 <- rnorm(x0,g1 %*% rep(0, x1),2)
          u2 <- rnorm(x0,g2 %*% rep(0, x1),2)
     }
     
     # generating biomarker X
     omega2 <- x4
     omega1 <- runif(x1, 0.5, x5)
   
     x.1 <- rnorm(x0, omega2*u1 + g1 %*% omega1,2)
     x.2 <- rnorm(x0, omega2*u2 + g2 %*% omega1,2)
     
     # generating outcome Y 
     alpha3 <- x6
     alpha2 <- x7
     if(x8 != 0) alpha1 <- runif(x1, 0.0, x8) else alpha1 <- rep(0, x1) # 
     y1 <- rnorm(x0, alpha3*u1 + alpha2*x.1 + g1 %*% alpha1, 2)
     y2 <- rnorm(x0, alpha3*u2 + alpha2*x.2 + g2 %*% alpha1, 2)
     
     # DATASETS
     DT1 <- data.frame(y1, x.1, g1)
     DT2 <- data.frame(y2, x.2, g2)
     colnames(DT1)  <- colnames(DT2) <- c("Y", "X", paste0("G", 1:x1))
   
     return(list(DT1, DT2))
}

############################################################################
#ESTIMATION FUNCTIONS
############################################################################

Est1 <- function(dt1, dt2 = NULL){ # 2-stage MR using IVW
    
     #------------------- Y and X pairwise G associations
     sub1 <- dt1[,!colnames(dt1) %in% c("U")]
     sub2 <- dt2[,!colnames(dt2) %in% c("U")]
    
     PW.Y <- PW.X <- matrix(,ncol = 2, nrow = dim(sub1)[2]-2)
     Fstat <- matrix(,ncol = 1, nrow = dim(sub1)[2]-2)
     rownames(PW.X) <- rownames(PW.Y) <- names(sub1)[!names(sub1) %in% c("Y", "X")]
     colnames(PW.X) <- colnames(PW.Y) <- c("beta", "se")
     
     for(i in 3:dim(sub1)[2]){ # getting pairwise associations
          
          tempy <-  lm(Y ~ ., data = sub1[,c(1,i)])
          tempx <-  lm(X ~ ., data = sub2[,c(2,i)])
          
          PW.Y[(i-2),c(1,2)] <-     summary(tempy)$coef[2,1:2]
          PW.X[(i-2),c(1,2)] <-     summary(tempx)$coef[2,1:2]
          Fstat[(i-2),] <- summary(tempx)$fstatistic[1]
     } 
     
     by <- PW.Y[,"beta"]
     bx <- PW.X[,"beta"]
     byse <- PW.Y[,"se"]
     bxse <- PW.X[,"se"]
     rho <- diag(length(by)) # identity matrix for independent SNPs
     
     #------------------- IVW, with exclusion restriction assumption
     Omega <- byse %o% byse*rho
     IV.est <- c(solve(t(bx) %*% solve(Omega) %*%bx) * t(bx) %*% solve(Omega) %*% by,
          sqrt(solve( t(bx) %*% solve(Omega) %*% bx)))
     
     # get residuals and sigma
     res <- sqrt(solve(Omega)) * (by - bx * IV.est[1])
     sigma <- sqrt(1/(length(bx)-1) * sum(res^2))
     
     #Correcting SE
     IV.est[2] <- sqrt(sigma^2*diag(solve( t(bx) %*% solve(Omega) %*% bx )))
     IV.est[2] <- IV.est[2]/pmin(1, sigma) # multiplicative random effects model
     
     IV.est <- c(IV.est, median(Fstat))
     
     return(list(IV.est, cbind(by, bx, byse, bxse)))
}

Est2 <- function(dt3){ # MRE estimator
     
     by = dt3[,1]; bx = dt3[,2]; byse = dt3[,3]; bxse = dt3[,4]
     bystar <- sign(bx)*by
     bxstar <- abs(bx)
     
     #------------------- EGGER IV, without exclusion restriction assumption
     rho <- diag(length(by))
     X <- cbind(1,bxstar)
     Omega2 <- byse %o% byse*rho
     
     # Estimates
     MRE.est <- cbind(solve(t(X) %*% solve(Omega2) %*%X) %*% t(X) %*% solve(Omega2) %*% bystar,
          sqrt(diag(solve( t(X) %*% solve(Omega2) %*% X))))
     
     # get residuals and sigma
     res <- sqrt(solve(Omega2)) %*% (bystar - X %*% MRE.est[,1])
     sigma <- sqrt(1/(dim(X)[1]-dim(MRE.est)[1]) * sum(res^2))
     
     #Correcting SE
     MRE.est[,2] <- sqrt(sigma^2*diag(solve( t(X) %*% solve(Omega2) %*% X )))
     MRE.est[,2] <- MRE.est[,2]/pmin(1, sigma) # multiplicative random effects model
     
     return(MRE.est)
     }

Est3 <- function(dt4, Xhyper = matrix(c(0,0), ncol = 1), 
     Sigmahyper = matrix(c(10^6,0, 0, 10^6), ncol = 2)){ # BMRE
     
     by = dt4[,1]; bx = dt4[,2]; byse = dt4[,3]; bxse = dt4[,4]
     bystar <- sign(bx)*by
     bxstar <- abs(bx)
     
     #------------------- Bayesian EGGER IV, without exclusion restriction assumption
     #using MULTIVARIATE conjugate Bayes assuming known covariance matrix
     
     # data and priors
     rho <- diag(length(by))
     X <- cbind(1,bxstar)
     Omega2 <- byse %o% byse*rho
     delta_0 <- solve(Sigmahyper) # taking precision. 
     X_0 <- Xhyper
     
     Bayes_MRE.est <- cbind(solve(t(X)%*%   solve(Omega2) %*% X + delta_0) %*% (delta_0 %*% X_0 + t(X) %*% solve(Omega2) %*% bystar) ,
          sqrt(diag(solve(t(X)%*%   solve(Omega2) %*% X + delta_0)))
     )
     
     #estimating sigma
     res <- sqrt(solve(Omega2)) %*% (bystar - X %*% Bayes_MRE.est[,1])
     sigma <- sqrt(1/(dim(X)[1]-dim(Bayes_MRE.est)[1]) * sum(res^2))
     Bayes_MRE.est[,2] <- sqrt(sigma^2*diag(solve( t(X) %*% solve(Omega2) %*% X + delta_0))) # Correcting the SE
         Bayes_MRE.est[,2] <- Bayes_MRE.est[,2]/pmin(1, sigma) # multiplicative random effects model
     
     
     return(Bayes_MRE.est) # returning IV estimates, and the pairwise associations for X and Y. 
}

############################################################################
#SIMULATION FUNCTION
############################################################################

Sim.Func <- function(par0 = 1000, par1 = 25, par2 = 0.3, par3 = 0.0, par4 = 1, par5 = 4, par6 = 1, 
     par7 = 0.00, par8 =  0.0, 
     par9 = rep(list(matrix(c(0,0), ncol = 1)), 5),
     par10 = rep(list(matrix(c(10,0, 0, 10), ncol = 2)), 5)
     )
{

# par0 <- 1000 # N
# par1 <- 25   # J
# par2 <- 0.5  # max MAF p
# par3 <- 0.0  # theta, mean effect of g_i on the confounder U
# par4 <- 1    # omega2 mean effect of U on biomarker
# par5 <- 4    # omega1 max effect of g_i on biomarker
# par6 <- 1    # alpha3 mean difference for confounder outcome
# par7 <- 0.0  # alpha2 mean difference for biomarker on outcome
# par8 <- 0.2  # max alpha1, max mean difference for g_i on outcome
# par9 <- rep(list(matrix(c(0,0), ncol = 1)), 5) # prior mean
# par10 <- rep(list(matrix(c(10,0, 0, 10), ncol = 2)), 5) # prior variance

          # error
     if(length(par9) != length(par10)) stop("dimensions of par9 and par10 are not equal")
     
     # generating data
     IN <- DATA(x0 = par0, x1=par1, x2=par2, x3=par3, x4=par4, x5=par5, x6=par6, x7=par7, x8=par8)
    
     # regular non-informative analyses
     res1 <- Est1(IN[[1]],IN[[2]]) # saving the input for later
     res2 <- Est2(res1[[2]])
     
     
     # for loop for Bayesian Egger IV
     it9 <- length(par9)
     it10 <- length(par10)
     nit <- 1:(it9*it10)
    
     reslist <- list()
     for(x in 1:it9){
          for(t in 1:it10){
               sel1 <- (1:it10)+it9*(x-1)
               reslist[[sel1[[t]]]] <- Est3(res1[[2]], par9[[x]], par10[[t]])
          }
     }
     
     return1 <- c(list(res1[[1]]),list(res2), reslist )
     # results will be returned as a nested list with each list containing lists of IVW, MRE, and BMRE estimates
     
     return(return1)
}

############################################################################
#Example simulation repeating scenario II with no effect
############################################################################

p1 <- 20  # number of SNPs
p7 <- 0.0 # effect of biomarker on outcome
p3 <- 0.0 # effect of SNPs on confounder U
p8 <- 0.2 # maximum pleitropic effect sampled from unif(0, p8)

# hyperparameter for the intercept and slope
par9.hyperx <- rep(list(matrix(c(0,0), ncol = 1)), 5)
for(s in 1:length(par9.hyperx)) par9.hyperx[[s]][1,] <- seq(0,0.2, by = 0.05)[s] # prior mean on intercept

# hyperparameter for the covariance matrix
par10.hypervar <- rep(list(matrix(c(10,0, 0, 10), ncol = 2)), 5)
for(s in 1:length(par10.hypervar)) par10.hypervar[[s]][1,1] <- c(10, 10^(-2), 10^(-2.4), 10^(-2.7),  10^(-3))[s] # prior var on intercept


#------------------------- RUN simulation
REP <- 500 # number of replications. For more precision choose a higher number

set.seed(1986);system.time(SIM <- lapply(1:REP, function(i){print(i);                  
     Sim.Func(par1 = p1, par3 = p3, par7 = p7, par8 = p8, par9 = par9.hyperx, par10 = par10.hypervar)}))

save(SIM,file="Example.Rdata")

############################################################################
#Evaluate simulation results
############################################################################
load("Appendix2_Program.Rdata") # loads a function to evaluate the simulation results. 

Tval <- matrix(c(0.2/2, 0.0, Inf, Inf), ncol = 2) # true parameter values, the first element reflects the intercept estimate the second element the slope estimate, the remaining elements are cut off for exterme values (leave at Inf)
file1 <- "Sim.results" # to save estimate specific histograms
rownam1 <- c("IVW", "MRE",
          paste("BMRE", apply(rev(expand.grid(c(10, 10^(-2), 10^(-2.4),  10^(-2.7), 10^(-3)),
               seq(0,0.2, by = 0.05))), 1, paste, collapse = ";"))
     )
SIM.res <- Sim.Eval(SIM, TRUEVAL = Tval, file = file1, rownam = rownam1) # evaluting the simulation results

# estimates are evaluated on bias, mean standard error (SE), Coverage (Cover), Rejection rate (reject),
# Number of times the model vailted to give an estimate (errors), "Emperical SE (ESE), Mean square error (MSE),
# and Root mean square error (RMSE)
SIM.res[1:2,] # IVW, and MRE
SIM.res[3:7,] # First five BMRE estimators
