# Supplementary material for: Mendelian randomization with Egger pleiotropy correction and weakly informative Bayesian priors
Source: Int J Epidemiol. 2017 Dec 15;47(4):1217–28. doi: 10.1093/ije/dyx254 (PMC6124638; doi:10.1093/ije/dyx254)
Supplement: Supplementary Data [file dyx254_supp.zip › dyx254-suppl_data/ije-2017-02-0146-File012.xlsx]

## Sheet: Scenario 1 theta 0.05
	BetaHat int	BetaHat slope	SE int	SE slope	bias int	bias slope	LB int	LB slope	UB int	UB slope	cover int	cover slope	reject int	reject slope	Median FStat	More than 50%	errors int	errors slope	ESE int	ESE slope	MSEint	MSEslope	RMSEint	RMSEslope
IV est	0	0.0491066	0	0.0137796	0	-0.000893436	0	0.022099	0	0.0761141	0	0.949	0	0.9444	37.5739	0	5000	0	NA	0.0134966	NA	7.98228e-07	NA	0.000893436
Egger OLS FE	0.0102141	0.045367	0.0774987	0.0313685	0.0102141	-0.00463302	-0.141681	-0.0161142	0.162109	0.106848	0.9494	0.944	0.0506	0.3106	37.5739	0	0	0	0.0777669	0.0317312	0.00615202	0.00606916	0.0784348	0.0779048
Egger OLS RE	0.0102141	0.045367	0.0823662	0.0333357	0.0102141	-0.00463302	-0.151221	-0.0199697	0.171649	0.110704	0.9568	0.954	0.0432	0.2708	37.5739	0	0	0	0.0777669	0.0317312	0.00615202	0.00606916	0.0784348	0.0779048
Egger IV est no prior	0.0102141	0.045367	0.0823662	0.0333357	0.0102141	-0.00463302	-0.151221	-0.0199697	0.171649	0.110704	0.9568	0.954	0.0432	0.2708	37.5739	0	0	0	0.0777669	0.0317312	0.00615202	0.00606916	0.0784348	0.0779048
Bay EIV 0;10	0.0102184	0.0453646	0.0823363	0.0333251	0.0102184	-0.00463541	-0.151158	-0.0199515	0.171595	0.110681	0.957	0.954	0.043	0.2708	37.5739	0	0	0	0.0777078	0.0317106	0.00614291	0.00605998	0.0783767	0.0778459
Bay EIV 0;0.1	0.00644542	0.0467415	0.0647768	0.0275812	0.00644542	-0.00325851	-0.120515	-0.00731662	0.133406	0.1008	0.9886	0.983	0.0114	0.3792	37.5739	0	0	0	0.0476536	0.0222568	0.00231241	0.00228148	0.0480875	0.0477649
Bay EIV 0;0.01	0.00416059	0.0475778	0.0518791	0.0236115	0.00416059	-0.00242219	-0.0975206	0.00130002	0.105842	0.0938556	0.9982	0.9882	0.0018	0.5384	37.5739	0	0	0	0.0305579	0.0176693	0.000951095	0.000939652	0.0308398	0.0306537
Bay EIV 0;0.001	0.00263114	0.0481387	0.0411981	0.0205796	0.00263114	-0.00186129	-0.0781157	0.0078035	0.083378	0.0884739	1	0.9906	0	0.6978	37.5739	0	0	0	0.0192925	0.0153179	0.000379122	0.000375664	0.0194711	0.0193821
Bay EIV 0;1e-04	0.0015203	0.0485466	0.0312965	0.0180818	0.0015203	-0.00145336	-0.0598197	0.0131069	0.0628602	0.0839864	1	0.9868	0	0.8152	37.5739	0	0	0	0.0111477	0.0141443	0.000126583	0.000126384	0.0112509	0.0112421
Bay EIV 0.05;10	0.010249	0.0453534	0.0823363	0.0333251	0.010249	-0.00464664	-0.151127	-0.0199627	0.171625	0.110669	0.957	0.954	0.043	0.2708	37.5739	0	0	0	0.0777076	0.0317104	0.00614352	0.00606007	0.0783806	0.0778464
Bay EIV 0.05;0.1	0.0250857	0.0398915	0.0648062	0.0275937	0.0250857	-0.0101085	-0.101932	-0.0141911	0.152103	0.0939741	0.9782	0.9684	0.0218	0.271	37.5739	0	0	0	0.047711	0.0222196	0.00290563	0.00237852	0.0539039	0.0487701
Bay EIV 0.05;0.01	0.0339144	0.0366335	0.0519425	0.0236407	0.0339144	-0.0133665	-0.067891	-0.00970131	0.13572	0.0829684	0.9818	0.9642	0.0182	0.301	37.5739	0	0	0	0.0306585	0.0176252	0.00209013	0.00111861	0.0457179	0.0334456
Bay EIV 0.05;0.001	0.0398188	0.0344519	0.0412828	0.0206225	0.0398188	-0.0155481	-0.0410939	-0.00596753	0.120732	0.0748713	0.9768	0.9376	0.0232	0.3672	37.5739	0	0	0	0.0193924	0.0152772	0.00196161	0.000617811	0.04429	0.0248558
Bay EIV 0.05;1e-04	0.044112	0.0328643	0.0313848	0.0181338	0.044112	-0.0171357	-0.0174011	-0.00267732	0.105625	0.0684058	0.9178	0.8968	0.0822	0.4404	37.5739	0	0	0	0.0112237	0.0141172	0.00207184	0.000419605	0.0455175	0.0204843
Bay EIV 0.1;10	0.0102796	0.0453421	0.0823363	0.0333251	0.0102796	-0.00465786	-0.151097	-0.0199739	0.171656	0.110658	0.9568	0.954	0.0432	0.2706	37.5739	0	0	0	0.0777075	0.0317103	0.00614412	0.00606015	0.0783845	0.0778469
Bay EIV 0.1;0.1	0.043726	0.0330416	0.0649235	0.0276435	0.043726	-0.0169584	-0.0835217	-0.0211387	0.170974	0.0872218	0.9556	0.9458	0.0444	0.1796	37.5739	0	0	0	0.0479748	0.0222492	0.00421354	0.00258917	0.0649118	0.0508839
Bay EIV 0.1;0.01	0.0636682	0.0256893	0.0522044	0.0237603	0.0636682	-0.0243107	-0.0386506	-0.02088	0.165987	0.0722586	0.881	0.8812	0.119	0.1252	37.5739	0	0	0	0.0310795	0.0176925	0.00501957	0.00155694	0.0708489	0.0394581
Bay EIV 0.1;0.001	0.0770065	0.0207651	0.0416324	0.0207983	0.0770065	-0.0292349	-0.00459139	-0.0199988	0.158604	0.061529	0.5616	0.7588	0.4384	0.1044	37.5739	0	0	0	0.0198013	0.0153689	0.0063221	0.00124677	0.0795116	0.0353097
Bay EIV 0.1;1e-04	0.0867038	0.0171819	0.0317565	0.0183503	0.0867038	-0.0328181	0.0244622	-0.0187841	0.148945	0.0531479	0.0594	0.5798	0.9406	0.1008	37.5739	0	0	0	0.0115311	0.0142417	0.00765051	0.00121	0.0874672	0.034785
Bay EIV 0.15;10	0.0103102	0.0453309	0.0823363	0.0333251	0.0103102	-0.00466909	-0.151066	-0.0199851	0.171686	0.110647	0.9568	0.954	0.0432	0.2704	37.5739	0	0	0	0.0777073	0.0317101	0.00614473	0.00606023	0.0783883	0.0778475
Bay EIV 0.15;0.1	0.0623663	0.0261916	0.0651342	0.0277329	0.0623663	-0.0238084	-0.0652945	-0.0281639	0.190027	0.0805471	0.906	0.906	0.094	0.1134	37.5739	0	0	0	0.0484417	0.0223453	0.00623615	0.00291344	0.0789693	0.0539763
Bay EIV 0.15;0.01	0.093422	0.014745	0.0526863	0.0239801	0.093422	-0.035255	-0.00984133	-0.032255	0.196685	0.0617451	0.5994	0.7344	0.4006	0.0394	37.5739	0	0	0	0.031808	0.01787	0.00973941	0.00225466	0.0986885	0.0474833
Bay EIV 0.15;0.001	0.114194	0.00707825	0.0422934	0.0211302	0.114194	-0.0429217	0.0313007	-0.0343362	0.197088	0.0484927	0.103	0.4572	0.897	0.0166	37.5739	0	0	0	0.0205007	0.0155908	0.0134606	0.00226255	0.11602	0.0475663
Bay EIV 0.15;1e-04	0.129295	0.00149948	0.0324639	0.0187622	0.129295	-0.0485005	0.0656675	-0.0352738	0.192924	0.0382728	0.0006	0.2168	0.9994	0.0112	37.5739	0	0	0	0.0120525	0.0145139	0.0168626	0.00249756	0.129856	0.0499756
Bay EIV 0.2;10	0.0103408	0.0453197	0.0823363	0.0333251	0.0103408	-0.00468032	-0.151035	-0.0199964	0.171717	0.110636	0.9568	0.954	0.0432	0.2704	37.5739	0	0	0	0.0777072	0.03171	0.00614534	0.00606031	0.0783922	0.077848
Bay EIV 0.2;0.1	0.0810065	0.0193416	0.0654462	0.0278653	0.0810065	-0.0306584	-0.0472657	-0.0352734	0.209279	0.0739566	0.8266	0.8448	0.1734	0.0658	37.5739	0	0	0	0.0491058	0.0225071	0.00897344	0.00335132	0.0947283	0.0578906
Bay EIV 0.2;0.01	0.123176	0.00380076	0.0534326	0.0243202	0.123176	-0.0461992	0.0184498	-0.043866	0.227902	0.0514675	0.2926	0.52	0.7074	0.0114	37.5739	0	0	0	0.0328237	0.0181545	0.0162497	0.00321176	0.127474	0.0566724
Bay EIV 0.2;0.001	0.151382	-0.00660857	0.0433276	0.0216494	0.151382	-0.0566086	0.0664614	-0.0490407	0.236302	0.0358235	0.0102	0.2028	0.9898	0.0148	37.5739	0	0	0	0.0214621	0.0159373	0.0233771	0.00366515	0.152896	0.0605405
Bay EIV 0.2;1e-04	0.171887	-0.0141829	0.0335633	0.0194022	0.171887	-0.0641829	0.106104	-0.0522105	0.23767	0.0238447	0	0.053	1	0.0638	37.5739	0	0	0	0.0127614	0.0149258	0.0297081	0.0042823	0.17236	0.0654393
WM est	0	0.0487799	0	0.0183676	0	-0.00122014	0	0.01278	0	0.0847797	0	0.97	0	0.7858	37.5739	0	5000	0	0	0.0166257	0	1.48874e-06	0	0.00122014

## Sheet: Scenario 1 theta NULL
	BetaHat int	BetaHat slope	SE int	SE slope	bias int	bias slope	LB int	LB slope	UB int	UB slope	cover int	cover slope	reject int	reject slope	Median FStat	More than 50%	errors int	errors slope	ESE int	ESE slope	MSEint	MSEslope	RMSEint	RMSEslope
IV est	0	0.00027394	0	0.0132994	0	0.00027394	0	-0.0257925	0	0.0263404	0	0.957	0	0.043	37.9362	0	5000	0	NA	0.0128056	NA	7.50432e-08	NA	0.00027394
Egger OLS FE	0.00239128	-0.000706852	0.074995	0.0303086	0.00239128	-0.000706852	-0.144596	-0.0601106	0.149379	0.0586969	0.9458	0.9462	0.0542	0.0538	37.9362	0	0	0	0.0768033	0.0315062	0.00590446	0.00589924	0.0768405	0.0768065
Egger OLS RE	0.00239128	-0.000706852	0.0796035	0.03216	0.00239128	-0.000706852	-0.153629	-0.0637393	0.158411	0.0623256	0.957	0.955	0.043	0.045	37.9362	0	0	0	0.0768033	0.0315062	0.00590446	0.00589924	0.0768405	0.0768065
Egger IV est no prior	0.00239128	-0.000706852	0.0796035	0.03216	0.00239128	-0.000706852	-0.153629	-0.0637393	0.158411	0.0623256	0.957	0.955	0.043	0.045	37.9362	0	0	0	0.0768033	0.0315062	0.00590446	0.00589924	0.0768405	0.0768065
Bay EIV 0;10	0.00238984	-0.000706243	0.0795766	0.0321505	0.00238984	-0.000706243	-0.153577	-0.0637201	0.158357	0.0623076	0.9574	0.955	0.0426	0.045	37.9362	0	0	0	0.0767488	0.031487	0.00589609	0.00589088	0.076786	0.0767521
Bay EIV 0;0.1	0.00157354	-0.000369461	0.0633812	0.0268547	0.00157354	-0.000369461	-0.122651	-0.0530038	0.125798	0.0522649	0.9896	0.9782	0.0104	0.0218	37.9362	0	0	0	0.048208	0.0223309	0.00232649	0.00232415	0.0482337	0.0482094
Bay EIV 0;0.01	0.00104118	-0.000151074	0.0511249	0.0230712	0.00104118	-0.000151074	-0.0991617	-0.0453697	0.101244	0.0450676	0.9978	0.9856	0.0022	0.0144	37.9362	0	0	0	0.0313171	0.0175865	0.000981843	0.000980782	0.0313344	0.0313174
Bay EIV 0;0.001	0.000668863	1.18103e-06	0.0407969	0.0201194	0.000668863	1.18103e-06	-0.0792915	-0.0394322	0.0806293	0.0394345	1	0.9896	0	0.0104	37.9362	0	0	0	0.0199401	0.0150117	0.000398056	0.000397609	0.0199513	0.0199401
Bay EIV 0;1e-04	0.000390759	0.000114698	0.0311048	0.0176466	0.000390759	0.000114698	-0.0605734	-0.034472	0.061355	0.0347014	1	0.988	0	0.012	37.9362	0	0	0	0.0115927	0.0136496	0.000134544	0.000134404	0.0115993	0.0115933
Bay EIV 0.05;10	0.00241848	-0.000716733	0.0795766	0.0321505	0.00241848	-0.000716733	-0.153549	-0.0637306	0.158386	0.0622972	0.9572	0.955	0.0428	0.045	37.9362	0	0	0	0.0767487	0.031487	0.00589622	0.00589088	0.0767868	0.0767521
Bay EIV 0.05;0.1	0.0194704	-0.00693628	0.0634168	0.0268696	0.0194704	-0.00693628	-0.104824	-0.0595997	0.143765	0.0457272	0.981	0.973	0.019	0.027	37.9362	0	0	0	0.048274	0.0223808	0.00270947	0.00237849	0.0520526	0.0487697
Bay EIV 0.05;0.01	0.0300246	-0.0107953	0.051207	0.0231079	0.0300246	-0.0107953	-0.0703393	-0.0560859	0.130388	0.0344954	0.984	0.9716	0.016	0.0284	37.9362	0	0	0	0.0314415	0.0176668	0.00189004	0.0011051	0.0434746	0.0332431
Bay EIV 0.05;0.001	0.0372428	-0.0134384	0.0409117	0.0201758	0.0372428	-0.0134384	-0.0429427	-0.0529823	0.117428	0.0261054	0.98	0.9532	0.02	0.0468	37.9362	0	0	0	0.0200697	0.0151003	0.00178982	0.000583383	0.0423062	0.0241533
Bay EIV 0.05;1e-04	0.0425732	-0.0153923	0.0312304	0.0177178	0.0425732	-0.0153923	-0.0186373	-0.0501185	0.103784	0.0193339	0.9268	0.9114	0.0732	0.0886	37.9362	0	0	0	0.0116944	0.0137379	0.00194923	0.000373682	0.0441501	0.0193309
Bay EIV 0.1;10	0.00244711	-0.000727223	0.0795766	0.0321505	0.00244711	-0.000727223	-0.15352	-0.0637411	0.158414	0.0622867	0.957	0.955	0.043	0.045	37.9362	0	0	0	0.0767487	0.031487	0.00589635	0.00589089	0.0767877	0.0767521
Bay EIV 0.1;0.1	0.0373673	-0.0135031	0.0635374	0.0269203	0.0373673	-0.0135031	-0.0871637	-0.0662658	0.161898	0.0392596	0.9578	0.9574	0.0422	0.0426	37.9362	0	0	0	0.0485308	0.0224937	0.00375155	0.00253757	0.0612499	0.0503743
Bay EIV 0.1;0.01	0.0590079	-0.0214394	0.0514918	0.0232361	0.0590079	-0.0214394	-0.0419141	-0.0669815	0.15993	0.0241026	0.899	0.9098	0.101	0.0902	37.9362	0	0	0	0.0318745	0.0178582	0.00449792	0.00147563	0.0670665	0.038414
Bay EIV 0.1;0.001	0.0738167	-0.026878	0.0413104	0.0203727	0.0738167	-0.026878	-0.00715013	-0.0668077	0.154783	0.0130517	0.608	0.7944	0.392	0.2056	37.9362	0	0	0	0.0205044	0.0153265	0.00586933	0.00114286	0.0766116	0.0338062
Bay EIV 0.1;1e-04	0.0847556	-0.0308993	0.0316613	0.0179631	0.0847556	-0.0308993	0.0227006	-0.0661062	0.14681	0.00430768	0.082	0.6118	0.918	0.3882	37.9362	0	0	0	0.012029	0.0139881	0.0073282	0.00109946	0.0856049	0.0331581
Bay EIV 0.15;10	0.00247575	-0.000737713	0.0795766	0.0321505	0.00247575	-0.000737713	-0.153491	-0.0637516	0.158443	0.0622762	0.957	0.955	0.043	0.045	37.9362	0	0	0	0.0767486	0.0314871	0.00589648	0.00589089	0.0767885	0.0767521
Bay EIV 0.15;0.1	0.0552641	-0.0200699	0.0637472	0.0270086	0.0552641	-0.0200699	-0.0696782	-0.0730059	0.180206	0.0328661	0.9158	0.9272	0.0842	0.0728	37.9362	0	0	0	0.0489756	0.0226685	0.00545273	0.00280141	0.0738426	0.0529283
Bay EIV 0.15;0.01	0.0879913	-0.0320836	0.0520084	0.0234689	0.0879913	-0.0320836	-0.0139432	-0.0780818	0.189926	0.0139145	0.6548	0.769	0.3452	0.231	37.9362	0	0	0	0.0326038	0.0181571	0.00880548	0.00209237	0.0938375	0.0457424
Bay EIV 0.15;0.001	0.110391	-0.0403176	0.0420348	0.0207306	0.110391	-0.0403176	0.0280039	-0.0809488	0.192777	0.000313617	0.1352	0.4994	0.8648	0.5006	37.9362	0	0	0	0.0212256	0.0156841	0.0126366	0.00207604	0.112413	0.0455636
Bay EIV 0.15;1e-04	0.126938	-0.0464062	0.0324506	0.0184131	0.126938	-0.0464062	0.063336	-0.0824953	0.19054	-0.0103171	0.0008	0.2444	0.9992	0.7556	37.9362	0	0	0	0.0125779	0.0143917	0.0162715	0.00231174	0.12756	0.0480806
Bay EIV 0.2;10	0.00250438	-0.000748203	0.0795766	0.0321505	0.00250438	-0.000748203	-0.153463	-0.0637621	0.158472	0.0622657	0.957	0.955	0.043	0.045	37.9362	0	0	0	0.0767485	0.0314871	0.00589661	0.0058909	0.0767894	0.0767522
Bay EIV 0.2;0.1	0.073161	-0.0266367	0.0640572	0.0271392	0.073161	-0.0266367	-0.0523889	-0.0798286	0.198711	0.0265552	0.8476	0.877	0.1524	0.123	37.9362	0	0	0	0.0496032	0.0229039	0.00781301	0.00317	0.0883912	0.0563027
Bay EIV 0.2;0.01	0.116975	-0.0427278	0.0527907	0.0238216	0.116975	-0.0427278	0.0135068	-0.0894172	0.220443	0.00396159	0.3348	0.5786	0.6652	0.4214	37.9362	0	0	0	0.0336102	0.0185584	0.0148127	0.00295531	0.121708	0.0543628
Bay EIV 0.2;0.001	0.146964	-0.0537572	0.0431511	0.021283	0.146964	-0.0537572	0.0623899	-0.0954712	0.231539	-0.0120432	0.014	0.2356	0.986	0.7644	37.9362	0	0	0	0.0222054	0.0161645	0.0220916	0.00338292	0.148633	0.0581628
Bay EIV 0.2;1e-04	0.16912	-0.0619132	0.0336638	0.0191056	0.16912	-0.0619132	0.10314	-0.0993594	0.2351	-0.024467	0	0.0572	1	0.9428	37.9362	0	0	0	0.0133147	0.0149362	0.028779	0.00401053	0.169644	0.0633287
WM est	0	0.000146506	0	0.0176186	0	0.000146506	0	-0.0343852	0	0.0346782	0	0.9748	0	0.0252	37.9362	0	5000	0	0	0.0157909	0	2.14639e-08	0	0.000146506

## Sheet: Scenario 2 theta 0.05
	BetaHat int	BetaHat slope	SE int	SE slope	bias int	bias slope	LB int	LB slope	UB int	UB slope	cover int	cover slope	reject int	reject slope	Median FStat	More than 50%	errors int	errors slope	ESE int	ESE slope	MSEint	MSEslope	RMSEint	RMSEslope
IV est	0	0.0860068	0	0.0151355	0	0.0360068	0	0.0563417	0	0.115672	0	0.339	0	1	37.6988	0	5000	0	NA	0.0152501	NA	0.00129649	NA	0.0360068
Egger OLS FE	0.107106	0.046557	0.0787511	0.0319066	0.00710571	-0.00344298	-0.0472436	-0.0159788	0.261455	0.109093	0.9274	0.9234	0.3004	0.3326	37.6988	0	0	0	0.0874575	0.035246	0.00769931	0.00766067	0.0877457	0.0875253
Egger OLS RE	0.107106	0.046557	0.0876185	0.0354985	0.00710571	-0.00344298	-0.0646234	-0.0230187	0.278835	0.116133	0.9504	0.9494	0.2422	0.2762	37.6988	0	0	0	0.0874575	0.035246	0.00769931	0.00766067	0.0877457	0.0875253
Egger IV est no prior	0.107106	0.046557	0.0876185	0.0354985	0.00710571	-0.00344298	-0.0646234	-0.0230187	0.278835	0.116133	0.9504	0.9494	0.2422	0.2762	37.6988	0	0	0	0.0874575	0.035246	0.00769931	0.00766067	0.0877457	0.0875253
Bay EIV 0;10	0.107048	0.0465772	0.0875858	0.0354869	0.00704838	-0.00342284	-0.0646166	-0.0229758	0.278713	0.11613	0.9506	0.9494	0.2418	0.2764	37.6988	0	0	0	0.0873893	0.0352222	0.00768658	0.00764861	0.0876731	0.0874563
Bay EIV 0;0.1	0.0662076	0.061578	0.0688261	0.0293779	-0.0337924	0.011578	-0.0686891	0.00399839	0.201104	0.119158	0.966	0.9672	0.1144	0.5736	37.6988	0	0	0	0.053249	0.0245577	0.00397738	0.0029695	0.0630665	0.0544931
Bay EIV 0;0.01	0.0423771	0.0703558	0.0553546	0.0253011	-0.0576229	0.0203558	-0.0661158	0.0207666	0.15087	0.119945	0.918	0.9282	0.032	0.8444	37.6988	0	0	0	0.0342088	0.0195338	0.00449064	0.0015846	0.0670122	0.039807
Bay EIV 0;0.001	0.0266619	0.0761534	0.0441859	0.0222159	-0.0733381	0.0261534	-0.0599408	0.0326111	0.113265	0.119696	0.6766	0.8344	0.003	0.9612	37.6988	0	0	0	0.0216681	0.0170127	0.00584798	0.00115351	0.0764721	0.0339633
Bay EIV 0;1e-04	0.0153505	0.0803307	0.0337354	0.0196724	-0.0846495	0.0303307	-0.0507696	0.0417734	0.0814707	0.118888	0.1364	0.688	0	0.9938	37.6988	0	0	0	0.012562	0.0157999	0.00732333	0.00107775	0.0855765	0.0328292
Bay EIV 0.05;10	0.10708	0.0465656	0.0875858	0.0354869	0.00707997	-0.00343444	-0.064585	-0.0229874	0.278745	0.116119	0.9506	0.9494	0.242	0.2762	37.6988	0	0	0	0.0873896	0.0352222	0.00768707	0.00764874	0.0876759	0.0874571
Bay EIV 0.05;0.1	0.0852216	0.0545835	0.0686345	0.0292967	-0.0147784	0.00458346	-0.0492996	-0.00283699	0.219743	0.112004	0.9842	0.9788	0.1888	0.464	37.6988	0	0	0	0.0530401	0.024422	0.00303166	0.00283426	0.0550605	0.0532378
Bay EIV 0.05;0.01	0.0725153	0.0592591	0.0549444	0.0251138	-0.0274847	0.00925907	-0.0351738	0.010037	0.180204	0.108481	0.9894	0.9786	0.1636	0.7002	37.6988	0	0	0	0.0338369	0.0192989	0.00190035	0.00123067	0.043593	0.0350809
Bay EIV 0.05;0.001	0.064154	0.0623412	0.0436575	0.0219493	-0.035846	0.0123412	-0.0214131	0.0193213	0.149721	0.105361	0.9866	0.9632	0.174	0.8626	37.6988	0	0	0	0.0212966	0.0167272	0.00173848	0.000605849	0.0416951	0.024614
Bay EIV 0.05;1e-04	0.0581443	0.0645589	0.0331921	0.0193536	-0.0418557	0.0145589	-0.00691088	0.0266265	0.1232	0.102491	0.949	0.9248	0.3238	0.9458	37.6988	0	0	0	0.0122795	0.0154795	0.00190268	0.000362748	0.0436197	0.019046
Bay EIV 0.1;10	0.107112	0.046554	0.0875858	0.0354869	0.00711155	-0.00344604	-0.0645535	-0.022999	0.278777	0.116107	0.9506	0.9494	0.2422	0.276	37.6988	0	0	0	0.0873899	0.0352222	0.00768757	0.00764887	0.0876788	0.0874578
Bay EIV 0.1;0.1	0.104236	0.0475889	0.0685599	0.0292652	0.00423555	-0.00241112	-0.0301395	-0.0097699	0.238611	0.104948	0.987	0.9782	0.295	0.3568	37.6988	0	0	0	0.0530175	0.0243481	0.0028288	0.00281667	0.0531864	0.0530723
Bay EIV 0.1;0.01	0.102653	0.0481623	0.05479	0.0250435	0.00265343	-0.00183766	-0.00473305	-0.000922076	0.21004	0.0972468	0.9972	0.987	0.4636	0.4968	37.6988	0	0	0	0.0337497	0.0191656	0.00114608	0.00114242	0.0338538	0.0337997
Bay EIV 0.1;0.001	0.101646	0.0485289	0.0434591	0.0218495	0.00164607	-0.00147111	0.0164678	0.0057047	0.186824	0.0913531	0.9998	0.989	0.7686	0.6442	37.6988	0	0	0	0.0211961	0.0165619	0.000451982	0.000451437	0.0212599	0.021247
Bay EIV 0.1;1e-04	0.100938	0.0487871	0.0329892	0.0192348	0.00093815	-0.00121286	0.0362805	0.0110876	0.165596	0.0864867	1	0.9842	0.984	0.759	37.6988	0	0	0	0.0121981	0.0152966	0.000149673	0.000150264	0.0122341	0.0122582
Bay EIV 0.15;10	0.107143	0.0465424	0.0875858	0.0354869	0.00714314	-0.00345764	-0.0645219	-0.0230106	0.278808	0.116095	0.9504	0.9494	0.2424	0.276	37.6988	0	0	0	0.0873902	0.0352222	0.00768807	0.007649	0.0876816	0.0874585
Bay EIV 0.15;0.1	0.12325	0.0405943	0.0686015	0.0292831	0.0232495	-0.0094057	-0.011207	-0.0167996	0.257706	0.0979882	0.9782	0.9692	0.4306	0.2658	37.6988	0	0	0	0.0531813	0.0243364	0.0033688	0.00291672	0.0580413	0.0540067
Bay EIV 0.15;0.01	0.132792	0.0370656	0.0548813	0.0250857	0.0327916	-0.0129344	0.0252262	-0.0121014	0.240357	0.0862326	0.9846	0.9638	0.7582	0.2844	37.6988	0	0	0	0.0339492	0.0191361	0.00222784	0.00131985	0.0472	0.0363297
Bay EIV 0.15;0.001	0.139138	0.0347166	0.0435772	0.0219095	0.0391382	-0.0152834	0.0537285	-0.00822523	0.224548	0.0776585	0.981	0.9414	0.9742	0.3274	37.6988	0	0	0	0.0213703	0.0165206	0.00198849	0.000690272	0.0445924	0.026273
Bay EIV 0.15;1e-04	0.143732	0.0330154	0.0331109	0.0193066	0.043732	-0.0169846	0.0788358	-0.00482478	0.208628	0.0708555	0.931	0.8982	1	0.3948	37.6988	0	0	0	0.0123217	0.0152563	0.00206431	0.000440301	0.0454346	0.0209833
Bay EIV 0.2;10	0.107175	0.0465308	0.0875858	0.0354869	0.00717472	-0.00346924	-0.0644903	-0.0230222	0.27884	0.116084	0.9502	0.9494	0.2426	0.2758	37.6988	0	0	0	0.0873905	0.0352221	0.00768857	0.00764913	0.0876845	0.0874593
Bay EIV 0.2;0.1	0.142264	0.0335997	0.0687603	0.0293509	0.0422635	-0.0164003	0.0074959	-0.0239269	0.277031	0.0911263	0.9522	0.9448	0.5674	0.1786	37.6988	0	0	0	0.0535299	0.0243871	0.00465166	0.00313442	0.0682031	0.0559859
Bay EIV 0.2;0.01	0.16293	0.0259689	0.0552209	0.0252415	0.0629297	-0.0240311	0.0546988	-0.0235035	0.271161	0.0754413	0.8906	0.8898	0.9244	0.1192	37.6988	0	0	0	0.0344305	0.0192108	0.00514561	0.00176296	0.0717329	0.0419876
Bay EIV 0.2;0.001	0.17663	0.0209044	0.0440151	0.022131	0.0766303	-0.0290956	0.0903623	-0.0224717	0.262898	0.0642804	0.6268	0.7874	0.9992	0.0978	37.6988	0	0	0	0.0218128	0.0166042	0.00634799	0.00132235	0.0796743	0.0363642
Bay EIV 0.2;1e-04	0.186526	0.0172436	0.033562	0.0195716	0.0865258	-0.0327564	0.120745	-0.0211161	0.252306	0.0556033	0.111	0.6234	1	0.0964	37.6988	0	0	0	0.0126442	0.0153596	0.00764658	0.00123286	0.0874447	0.0351121
WM est	0	0.0817466	0	0.0192033	0	0.0317466	0	0.0441089	0	0.119384	0	0.6292	0	0.9916	37.6988	0	5000	0	0	0.0184782	0	0.00100785	0	0.0317466

## Sheet: Scenario 2 theta NULL
	BetaHat int	BetaHat slope	SE int	SE slope	bias int	bias slope	LB int	LB slope	UB int	UB slope	cover int	cover slope	reject int	reject slope	Median FStat	More than 50%	errors int	errors slope	ESE int	ESE slope	MSEint	MSEslope	RMSEint	RMSEslope
IV est	0	0.0367941	0	0.0144232	0	0.0367941	0	0.00852516	0	0.0650631	0	0.272	0	0.728	37.8815	0	5000	0	NA	0.0142075	NA	0.00135381	NA	0.0367941
Egger OLS FE	0.0973025	0.000953643	0.0756441	0.0305683	-0.0026975	0.000953643	-0.0509571	-0.0589591	0.245562	0.0608664	0.9248	0.9276	0.2856	0.0724	37.8815	0	0	0	0.0850248	0.0340291	0.00723649	0.00723012	0.0850676	0.0850301
Egger OLS RE	0.0973025	0.000953643	0.0841369	0.0339983	-0.0026975	0.000953643	-0.0676028	-0.0656819	0.262208	0.0675892	0.9458	0.9458	0.226	0.0542	37.8815	0	0	0	0.0850248	0.0340291	0.00723649	0.00723012	0.0850676	0.0850301
Egger IV est no prior	0.0973025	0.000953643	0.0841369	0.0339983	-0.0026975	0.000953643	-0.0676028	-0.0656819	0.262208	0.0675892	0.9458	0.9458	0.226	0.0542	37.8815	0	0	0	0.0850248	0.0340291	0.00723649	0.00723012	0.0850676	0.0850301
Bay EIV 0;10	0.0972452	0.00097466	0.084108	0.0339881	-0.0027548	0.00097466	-0.0676034	-0.0656408	0.262094	0.0675901	0.9458	0.9458	0.2258	0.0542	37.8815	0	0	0	0.0849631	0.0340074	0.00722633	0.00721969	0.0850078	0.0849687
Bay EIV 0;0.1	0.0618325	0.01399	0.0670462	0.0284284	-0.0381675	0.01399	-0.0695756	-0.0417286	0.193241	0.0697087	0.9496	0.9506	0.1032	0.0494	37.8815	0	0	0	0.0531208	0.0238348	0.00427858	0.00301754	0.0654108	0.0549321
Bay EIV 0;0.01	0.0402377	0.021944	0.0543549	0.0245634	-0.0597623	0.021944	-0.0662959	-0.0261995	0.146771	0.0700874	0.8884	0.9044	0.0302	0.0956	37.8815	0	0	0	0.0345919	0.0187566	0.00476813	0.00167814	0.0690517	0.0409651
Bay EIV 0;0.001	0.0256021	0.027341	0.0436201	0.0215608	-0.0743979	0.027341	-0.0598918	-0.0149174	0.111096	0.0695994	0.6492	0.809	0.0032	0.191	37.8815	0	0	0	0.0221089	0.0161041	0.00602385	0.00123633	0.0776135	0.0351616
Bay EIV 0;1e-04	0.0148633	0.0313041	0.0334354	0.0190333	-0.0851367	0.0313041	-0.0506688	-0.00600049	0.0803954	0.0686088	0.1312	0.6424	0	0.3576	37.8815	0	0	0	0.0129038	0.0147933	0.00741477	0.00114646	0.0861091	0.0338594
Bay EIV 0.05;10	0.0972743	0.00096398	0.084108	0.0339881	-0.00272566	0.00096398	-0.0675742	-0.0656515	0.262123	0.0675795	0.9458	0.9458	0.226	0.0542	37.8815	0	0	0	0.0849636	0.0340075	0.00722624	0.00721974	0.0850073	0.084969
Bay EIV 0.05;0.1	0.0799234	0.00734887	0.0668838	0.0283597	-0.0200766	0.00734887	-0.0511664	-0.0482351	0.211013	0.0629328	0.9774	0.9714	0.178	0.0286	37.8815	0	0	0	0.0530108	0.0237718	0.00321321	0.00286415	0.0566852	0.0535178
Bay EIV 0.05;0.01	0.0694215	0.0112219	0.0539934	0.0243996	-0.0305785	0.0112219	-0.0364036	-0.0366006	0.175247	0.0590443	0.982	0.9686	0.1602	0.0314	37.8815	0	0	0	0.0343306	0.0186119	0.00211364	0.00130452	0.0459743	0.0361182
Bay EIV 0.05;0.001	0.0623351	0.0138385	0.0431419	0.0213232	-0.0376649	0.0138385	-0.0222216	-0.0279542	0.146892	0.0556311	0.9764	0.9534	0.17	0.0466	37.8815	0	0	0	0.0218243	0.0159098	0.00189495	0.000667805	0.043531	0.0258419
Bay EIV 0.05;1e-04	0.0571514	0.015754	0.0329356	0.0187465	-0.0428486	0.015754	-0.00740111	-0.0209884	0.121704	0.0524964	0.9284	0.9136	0.313	0.0864	37.8815	0	0	0	0.012677	0.0145626	0.00199671	0.000408896	0.0446845	0.0202212
Bay EIV 0.1;10	0.0973035	0.000953299	0.084108	0.0339881	-0.00269652	0.000953299	-0.0675451	-0.0656622	0.262152	0.0675688	0.9458	0.9458	0.2262	0.0542	37.8815	0	0	0	0.084964	0.0340076	0.00722615	0.00721979	0.0850068	0.0849693
Bay EIV 0.1;0.1	0.0980144	0.000707687	0.0668347	0.0283388	-0.0019856	0.000707687	-0.0329792	-0.0548354	0.229008	0.0562508	0.9846	0.9766	0.2858	0.0234	37.8815	0	0	0	0.0530805	0.0237701	0.00282148	0.00281804	0.0531176	0.0530852
Bay EIV 0.1;0.01	0.0986053	0.000499762	0.053886	0.0243508	-0.00139466	0.000499762	-0.00700921	-0.0472269	0.20422	0.0482264	0.9978	0.99	0.4378	0.01	37.8815	0	0	0	0.0343597	0.0185753	0.00118254	0.00118084	0.034388	0.0343634
Bay EIV 0.1;0.001	0.099068	0.000335913	0.043002	0.0212534	-0.000931961	0.000335913	0.0147856	-0.04132	0.18335	0.0419918	0.9998	0.9916	0.7426	0.0084	37.8815	0	0	0	0.0218268	0.015847	0.000477278	0.000476522	0.0218467	0.0218294
Bay EIV 0.1;1e-04	0.0994396	0.000203883	0.0327895	0.0186624	-0.000560419	0.000203883	0.0351734	-0.0363737	0.163706	0.0367814	1	0.9868	0.982	0.0132	37.8815	0	0	0	0.0126692	0.0144825	0.000160824	0.000160551	0.0126816	0.0126709
Bay EIV 0.15;10	0.0973326	0.000942618	0.084108	0.0339881	-0.00266738	0.000942618	-0.0675159	-0.0656729	0.262181	0.0675581	0.9458	0.9458	0.2264	0.0542	37.8815	0	0	0	0.0849644	0.0340077	0.00722607	0.00721984	0.0850063	0.0849697
Bay EIV 0.15;0.1	0.116105	-0.00593349	0.0668966	0.0283649	0.0161054	-0.00593349	-0.0150095	-0.0615277	0.24722	0.0496607	0.9784	0.9746	0.4048	0.0254	37.8815	0	0	0	0.0533292	0.0238298	0.00310339	0.00287921	0.0557081	0.0536583
Bay EIV 0.15;0.01	0.127789	-0.0102223	0.0540253	0.0244137	0.0277892	-0.0102223	0.0219016	-0.0580723	0.233677	0.0376276	0.9866	0.9754	0.7296	0.0246	37.8815	0	0	0	0.0346785	0.0186474	0.00197484	0.00130709	0.0444391	0.0361538
Bay EIV 0.15;0.001	0.135801	-0.0131666	0.0431866	0.0213447	0.035801	-0.0131666	0.0511568	-0.0550015	0.220445	0.0286683	0.9838	0.9598	0.9712	0.0402	37.8815	0	0	0	0.0221162	0.0159171	0.00177084	0.000662487	0.0420813	0.0257388
Bay EIV 0.15;1e-04	0.141728	-0.0153462	0.0329836	0.0187732	0.0417277	-0.0153462	0.077081	-0.0521411	0.206374	0.0214486	0.9456	0.9178	0.9998	0.0822	37.8815	0	0	0	0.0128807	0.0145556	0.00190712	0.000401421	0.0436705	0.0200355
Bay EIV 0.2;10	0.0973618	0.000931938	0.084108	0.0339881	-0.00263824	0.000931938	-0.0674868	-0.0656835	0.26221	0.0675474	0.9458	0.9458	0.2264	0.0542	37.8815	0	0	0	0.0849649	0.0340079	0.00722599	0.00721989	0.0850058	0.08497
Bay EIV 0.2;0.1	0.134196	-0.0125747	0.0670701	0.0284382	0.0341963	-0.0125747	0.00274125	-0.0683125	0.265651	0.0431631	0.961	0.9608	0.5324	0.0392	37.8815	0	0	0	0.0537544	0.0239505	0.00405892	0.00304766	0.0637097	0.0552056
Bay EIV 0.2;0.01	0.156973	-0.0209444	0.0544148	0.0245897	0.056973	-0.0209444	0.050322	-0.0691394	0.263624	0.0272505	0.911	0.9166	0.8992	0.0834	37.8815	0	0	0	0.035279	0.018827	0.00449053	0.00168328	0.0670114	0.0410278
Bay EIV 0.2;0.001	0.172534	-0.0266692	0.0437065	0.0216026	0.072534	-0.0266692	0.0868708	-0.0690094	0.258197	0.0156711	0.6732	0.819	0.998	0.181	37.8815	0	0	0	0.0226816	0.0161186	0.00577563	0.0012257	0.0759976	0.03501
Bay EIV 0.2;1e-04	0.184016	-0.0308964	0.0335337	0.0190881	0.0840159	-0.0308964	0.118291	-0.0683083	0.249741	0.00651556	0.152	0.658	1	0.342	37.8815	0	0	0	0.0133011	0.0147796	0.00723559	0.0011315	0.0850623	0.0336378
WM est	0	0.0327389	0	0.0180932	0	0.0327389	0	-0.00272306	0	0.0682009	0	0.5564	0	0.4436	37.8815	0	5000	0	0	0.0176865	0	0.00107184	0	0.0327389

## Sheet: Scenario 3 theta 0.05
	BetaHat int	BetaHat slope	SE int	SE slope	bias int	bias slope	LB int	LB slope	UB int	UB slope	cover int	cover slope	reject int	reject slope	Median FStat	More than 50%	errors int	errors slope	ESE int	ESE slope	MSEint	MSEslope	RMSEint	RMSEslope
IV est	0	0.171713	0	0.0211872	0	0.121713	0	0.130187	0	0.213239	0	0	0	1	39.7955	0	5000	0	NA	0.0219473	NA	0.014814	NA	0.121713
Egger OLS FE	0.319966	0.0625503	0.0919915	0.0339967	0.219966	0.0125503	0.139666	-0.00408199	0.500266	0.129183	0.3704	0.8114	0.8556	0.4796	39.7955	0	0	0	0.134062	0.0489706	0.0663574	0.0181301	0.257599	0.134648
Egger OLS RE	0.319966	0.0625503	0.128898	0.0476379	0.219966	0.0125503	0.0673302	-0.0308183	0.572601	0.155919	0.583	0.9254	0.6972	0.29	39.7955	0	0	0	0.134062	0.0489706	0.0663574	0.0181301	0.257599	0.134648
Egger IV est no prior	0.319966	0.0625503	0.128898	0.0476379	0.219966	0.0125503	0.0673302	-0.0308183	0.572601	0.155919	0.583	0.9254	0.6972	0.29	39.7955	0	0	0	0.134062	0.0489706	0.0663574	0.0181301	0.257599	0.134648
Bay EIV 0;10	0.319705	0.0626378	0.128833	0.0476168	0.219705	0.0126378	0.0671965	-0.0306894	0.572213	0.155965	0.5832	0.9256	0.6972	0.2906	39.7955	0	0	0	0.133914	0.0489241	0.0662032	0.0180927	0.2573	0.134509
Bay EIV 0;0.1	0.173928	0.112278	0.0979952	0.0384934	0.0739278	0.062278	-0.0181393	0.0368323	0.365995	0.187724	0.9386	0.6498	0.4124	0.861	39.7955	0	0	0	0.0725278	0.0315997	0.0107256	0.00913883	0.103564	0.0955972
Bay EIV 0;0.01	0.104053	0.13613	0.0787474	0.0334632	0.00405292	0.08613	-0.0502892	0.0705433	0.258395	0.201717	0.9992	0.2308	0.1338	0.9928	39.7955	0	0	0	0.0447793	0.0255547	0.00202161	0.00942356	0.0449623	0.097075
Bay EIV 0;0.001	0.0627177	0.150256	0.0628788	0.0297438	-0.0372823	0.100256	-0.0605224	0.0919587	0.185958	0.208552	0.9934	0.0488	0.009	1	39.7955	0	0	0	0.027725	0.0230474	0.00215864	0.0108199	0.0464612	0.104019
Bay EIV 0;1e-04	0.0350325	0.159723	0.0479785	0.0266991	-0.0649675	0.109723	-0.0590036	0.107394	0.129069	0.212052	0.8708	0.0058	0	1	39.7955	0	0	0	0.0158172	0.0220748	0.00447096	0.0122893	0.0668652	0.110857
Bay EIV 0.05;10	0.319748	0.0626231	0.128833	0.0476168	0.219748	0.0126231	0.0672397	-0.030704	0.572256	0.15595	0.5832	0.9256	0.6972	0.2906	39.7955	0	0	0	0.133915	0.0489243	0.0662225	0.0180926	0.257337	0.134509
Bay EIV 0.05;0.1	0.19663	0.10455	0.0970736	0.0381316	0.0966301	0.0545502	0.00636934	0.0298135	0.386891	0.179287	0.8884	0.721	0.5448	0.81	39.7955	0	0	0	0.071871	0.0313098	0.0145028	0.00814115	0.120428	0.0902283
Bay EIV 0.05;0.01	0.137687	0.124672	0.0772415	0.0328212	0.0376874	0.0746716	-0.0137032	0.0603432	0.289078	0.189	0.9958	0.3466	0.3878	0.9834	39.7955	0	0	0	0.0438753	0.0251133	0.00334538	0.00750089	0.0578393	0.0866077
Bay EIV 0.05;0.001	0.102841	0.13658	0.0612579	0.0289732	0.00284102	0.0865803	-0.0172222	0.0797939	0.222904	0.193367	1	0.1078	0.2724	0.9996	39.7955	0	0	0	0.0269479	0.0225455	0.000734261	0.00822234	0.0270973	0.0906771
Bay EIV 0.05;1e-04	0.079511	0.144559	0.0465164	0.0258806	-0.020489	0.0945586	-0.0116596	0.0938336	0.170681	0.195284	0.9998	0.027	0.2346	1	39.7955	0	0	0	0.0152851	0.0215263	0.000653434	0.00917497	0.0255624	0.0957861
Bay EIV 0.1;10	0.319791	0.0626084	0.128833	0.0476168	0.219791	0.0126084	0.0672828	-0.0307187	0.5723	0.155936	0.5832	0.9256	0.6972	0.2904	39.7955	0	0	0	0.133916	0.0489244	0.0662417	0.0180925	0.257375	0.134508
Bay EIV 0.1;0.1	0.219332	0.0968223	0.0963022	0.0378288	0.119332	0.0468223	0.0305835	0.0226792	0.408081	0.170965	0.8116	0.7888	0.6658	0.7546	39.7955	0	0	0	0.0713703	0.0310678	0.0193339	0.00728604	0.139046	0.0853583
Bay EIV 0.1;0.01	0.171322	0.113213	0.0759709	0.0322795	0.0713219	0.0632132	0.0224217	0.0499466	0.320222	0.17648	0.9618	0.4894	0.6998	0.9626	39.7955	0	0	0	0.0431544	0.0247347	0.00694912	0.00585821	0.0833614	0.0765389
Bay EIV 0.1;0.001	0.142964	0.122905	0.0598831	0.0283195	0.0429643	0.0729051	0.0255957	0.0673999	0.260333	0.17841	0.9992	0.2276	0.8264	0.9972	39.7955	0	0	0	0.0263173	0.0221107	0.00253853	0.00600775	0.0503838	0.0775097
Bay EIV 0.1;1e-04	0.123989	0.129394	0.0452721	0.0251838	0.0239894	0.0793945	0.0352577	0.0800352	0.212721	0.178754	1	0.0872	0.9768	1	39.7955	0	0	0	0.0148487	0.0210505	0.000795976	0.00652397	0.028213	0.0807711
Bay EIV 0.15;10	0.319834	0.0625938	0.128833	0.0476168	0.219834	0.0125938	0.067326	-0.0307334	0.572343	0.155921	0.5832	0.9254	0.6974	0.2904	39.7955	0	0	0	0.133917	0.0489246	0.0662609	0.0180924	0.257412	0.134508
Bay EIV 0.15;0.1	0.242035	0.0890944	0.095684	0.0375861	0.142035	0.0390944	0.0544976	0.0154271	0.429572	0.162762	0.7168	0.8488	0.7666	0.685	39.7955	0	0	0	0.071029	0.0308748	0.025219	0.0065735	0.158805	0.0810771
Bay EIV 0.15;0.01	0.204956	0.101755	0.0749486	0.0318436	0.104956	0.0517547	0.0580598	0.0393425	0.351853	0.164167	0.8176	0.646	0.8984	0.9252	39.7955	0	0	0	0.042626	0.0244215	0.0128328	0.00449553	0.113282	0.0670487
Bay EIV 0.15;0.001	0.183088	0.10923	0.05877	0.0277901	0.0830876	0.0592298	0.0679006	0.0547622	0.298275	0.163697	0.8798	0.4204	0.9868	0.9888	39.7955	0	0	0	0.0258438	0.0217468	0.00757145	0.00417607	0.0870141	0.0646225
Bay EIV 0.15;1e-04	0.168468	0.11423	0.0442609	0.0246173	0.0684678	0.0642303	0.0817181	0.0659813	0.255218	0.162479	0.8714	0.2292	1	0.9982	39.7955	0	0	0	0.0145168	0.0206524	0.00489858	0.00433627	0.0699899	0.0658504
Bay EIV 0.2;10	0.319878	0.0625791	0.128833	0.0476168	0.219878	0.0125791	0.0673692	-0.030748	0.572386	0.155906	0.5832	0.9254	0.6974	0.2904	39.7955	0	0	0	0.133918	0.0489247	0.0662802	0.0180923	0.257449	0.134508
Bay EIV 0.2;0.1	0.264737	0.0813666	0.0952219	0.0374047	0.164737	0.0313666	0.0781055	0.00805476	0.451368	0.154678	0.6058	0.8972	0.8472	0.6028	39.7955	0	0	0	0.0708495	0.0307318	0.0321579	0.00600351	0.179326	0.0774823
Bay EIV 0.2;0.01	0.238591	0.0902963	0.0741805	0.0315161	0.138591	0.0402963	0.0931997	0.0285259	0.383982	0.152067	0.544	0.793	0.9716	0.8606	39.7955	0	0	0	0.0422972	0.0241765	0.0209965	0.00341285	0.144902	0.0584196
Bay EIV 0.2;0.001	0.223211	0.0955546	0.0579327	0.0273918	0.123211	0.0455546	0.109665	0.0418676	0.336757	0.149242	0.3506	0.628	0.9994	0.9616	39.7955	0	0	0	0.0255363	0.0214575	0.015833	0.00272732	0.125829	0.0522237
Bay EIV 0.2;1e-04	0.212946	0.0990662	0.0434979	0.0241897	0.112946	0.0490662	0.127692	0.0516552	0.298201	0.146477	0.0632	0.471	1	0.9916	39.7955	0	0	0	0.0142966	0.0203365	0.0129613	0.00261188	0.113848	0.0511066
WM est	0	0.160767	0	0.0212806	0	0.110767	0	0.119058	0	0.202476	0	0.0026	0	1	39.7955	0	5000	0	0	0.0256174	0	0.0122693	0	0.110767

## Sheet: Scenario 3 theta NULL
	BetaHat int	BetaHat slope	SE int	SE slope	bias int	bias slope	LB int	LB slope	UB int	UB slope	cover int	cover slope	reject int	reject slope	Median FStat	More than 50%	errors int	errors slope	ESE int	ESE slope	MSEint	MSEslope	RMSEint	RMSEslope
IV est	0	0.121761	0	0.0202529	0	0.121761	0	0.0820662	0	0.161456	0	0	0	1	39.9605	0	5000	0	NA	0.0203653	NA	0.0148258	NA	0.121761
Egger OLS FE	0.303966	0.0182003	0.0864761	0.0318642	0.203966	0.0182003	0.134476	-0.0442524	0.473456	0.0806531	0.3832	0.7738	0.8558	0.2262	39.9605	0	0	0	0.128794	0.0472359	0.05819	0.0169192	0.241226	0.130074
Egger OLS RE	0.303966	0.0182003	0.124506	0.045885	0.203966	0.0182003	0.0599381	-0.0717326	0.547993	0.108133	0.6076	0.9074	0.6798	0.0926	39.9605	0	0	0	0.128794	0.0472359	0.05819	0.0169192	0.241226	0.130074
Egger IV est no prior	0.303966	0.0182003	0.124506	0.045885	0.203966	0.0182003	0.0599381	-0.0717326	0.547993	0.108133	0.6076	0.9074	0.6798	0.0926	39.9605	0	0	0	0.128794	0.0472359	0.05819	0.0169192	0.241226	0.130074
Bay EIV 0;10	0.303736	0.0182781	0.124451	0.0458669	0.203736	0.0182781	0.0598168	-0.0716195	0.547655	0.108176	0.6082	0.9074	0.6794	0.0926	39.9605	0	0	0	0.128671	0.0471964	0.0580646	0.0168903	0.240966	0.129963
Bay EIV 0;0.1	0.174257	0.0623232	0.0967183	0.0376203	0.0742566	0.0623232	-0.0153077	-0.0114111	0.363821	0.136058	0.9284	0.6334	0.4288	0.3666	39.9605	0	0	0	0.0735373	0.0312066	0.0109218	0.00929192	0.104507	0.0963946
Bay EIV 0;0.01	0.10705	0.0852273	0.0785803	0.0328043	0.00704995	0.0852273	-0.0469647	0.0209321	0.261065	0.149522	0.998	0.224	0.1674	0.776	39.9605	0	0	0	0.0465069	0.0248725	0.00221259	0.00942659	0.0470382	0.0970906
Bay EIV 0;0.001	0.0655879	0.0993698	0.0632679	0.0291321	-0.0344121	0.0993698	-0.0584149	0.042272	0.189591	0.156468	0.9922	0.0382	0.0194	0.9618	39.9605	0	0	0	0.0292597	0.021974	0.00204032	0.0107305	0.0451699	0.103588
Bay EIV 0;1e-04	0.0370531	0.109108	0.0485951	0.0260373	-0.0629469	0.109108	-0.0581917	0.0580758	0.132298	0.16014	0.8886	0.0036	0	0.9964	39.9605	0	0	0	0.0168936	0.0207165	0.00424771	0.01219	0.0651745	0.110408
Bay EIV 0.05;10	0.303774	0.0182651	0.124451	0.0458669	0.203774	0.0182651	0.059855	-0.0716324	0.547694	0.108163	0.6082	0.9074	0.6796	0.0926	39.9605	0	0	0	0.128672	0.0471966	0.0580803	0.01689	0.240999	0.129962
Bay EIV 0.05;0.1	0.195471	0.0551192	0.0959001	0.0373019	0.0954711	0.0551192	0.00751033	-0.0179912	0.383432	0.12823	0.8794	0.6986	0.5486	0.3014	39.9605	0	0	0	0.0729814	0.0309757	0.014441	0.00836441	0.120171	0.0914572
Bay EIV 0.05;0.01	0.139327	0.0742594	0.0771528	0.0322062	0.0393269	0.0742594	-0.0118898	0.0111365	0.290544	0.137382	0.9914	0.345	0.4048	0.655	39.9605	0	0	0	0.0456506	0.0244821	0.00363059	0.00759844	0.0602544	0.087169
Bay EIV 0.05;0.001	0.104714	0.0860695	0.0616685	0.0283917	0.00471407	0.0860695	-0.0161539	0.0304229	0.225582	0.141716	1	0.0998	0.2906	0.9002	39.9605	0	0	0	0.0284796	0.0215157	0.000833313	0.00821906	0.0288672	0.090659
Bay EIV 0.05;1e-04	0.080904	0.094198	0.0471138	0.0252386	-0.019096	0.094198	-0.0114373	0.0447311	0.173245	0.143665	1	0.0172	0.2516	0.9828	39.9605	0	0	0	0.0163388	0.0202104	0.000631614	0.00914021	0.0251319	0.0956045
Bay EIV 0.1;10	0.303812	0.0182522	0.124451	0.0458669	0.203812	0.0182522	0.0598931	-0.0716453	0.547732	0.10815	0.6078	0.9074	0.6798	0.0926	39.9605	0	0	0	0.128673	0.0471968	0.0580961	0.0168898	0.241031	0.129961
Bay EIV 0.1;0.1	0.216686	0.0479151	0.0952247	0.037039	0.116686	0.0479151	0.0300486	-0.0246799	0.403323	0.12051	0.8098	0.765	0.6556	0.235	39.9605	0	0	0	0.0725743	0.0307925	0.0188826	0.00756289	0.137414	0.0869649
Bay EIV 0.1;0.01	0.171604	0.0632915	0.0759624	0.0317071	0.0716039	0.0632915	0.0227204	0.00114674	0.320487	0.125436	0.9504	0.478	0.6882	0.522	39.9605	0	0	0	0.0449858	0.0241605	0.00715085	0.00602954	0.0845627	0.0776501
Bay EIV 0.1;0.001	0.14384	0.0727693	0.0603294	0.0277715	0.0438402	0.0727693	0.0255967	0.0183381	0.262084	0.1272	0.997	0.2132	0.8106	0.7868	39.9605	0	0	0	0.0278614	0.0211332	0.00269822	0.00607163	0.0519444	0.0779206
Bay EIV 0.1;1e-04	0.124755	0.0792879	0.0458683	0.0245667	0.0247548	0.0792879	0.0348546	0.031138	0.214655	0.127438	1	0.0696	0.9718	0.9304	39.9605	0	0	0	0.0158937	0.0197863	0.000865412	0.00653918	0.0294179	0.0808652
Bay EIV 0.15;10	0.30385	0.0182393	0.124451	0.0458669	0.20385	0.0182393	0.0599312	-0.0716583	0.54777	0.108137	0.6078	0.9076	0.6798	0.0924	39.9605	0	0	0	0.128674	0.0471971	0.0581119	0.0168895	0.241064	0.12996
Bay EIV 0.15;0.1	0.2379	0.0407111	0.0946937	0.0368321	0.1379	0.0407111	0.052304	-0.0314785	0.423496	0.112901	0.7236	0.8174	0.7498	0.1826	39.9605	0	0	0	0.0723185	0.0306579	0.0242464	0.00688736	0.155713	0.0829901
Bay EIV 0.15;0.01	0.203881	0.0523237	0.0750202	0.0313119	0.103881	0.0523237	0.056844	-0.00904656	0.350918	0.113694	0.8156	0.6246	0.8834	0.3754	39.9605	0	0	0	0.0445211	0.0239106	0.0127734	0.00471989	0.113019	0.0687015
Bay EIV 0.15;0.001	0.182966	0.059469	0.0592642	0.0272778	0.0829663	0.059469	0.0668105	0.00600561	0.299122	0.112932	0.8706	0.3996	0.9828	0.6004	39.9605	0	0	0	0.0274158	0.0208305	0.00763504	0.00428819	0.0873787	0.0654843
Bay EIV 0.15;1e-04	0.168606	0.0643779	0.0448746	0.0240301	0.0686057	0.0643779	0.0806532	0.0172798	0.256558	0.111476	0.8654	0.2026	0.9998	0.7974	39.9605	0	0	0	0.0155678	0.0194496	0.0049491	0.00438687	0.0703499	0.0662334
Bay EIV 0.2;10	0.303889	0.0182264	0.124451	0.0458669	0.203889	0.0182264	0.0599693	-0.0716712	0.547808	0.108124	0.6076	0.9074	0.6798	0.0926	39.9605	0	0	0	0.128674	0.0471973	0.0581277	0.0168893	0.241097	0.129959
Bay EIV 0.2;0.1	0.259115	0.033507	0.0943086	0.036682	0.159115	0.033507	0.0742732	-0.0383884	0.443956	0.105402	0.6242	0.8694	0.8314	0.1306	39.9605	0	0	0	0.0722157	0.0305725	0.0305326	0.00633782	0.174736	0.0796104
Bay EIV 0.2;0.01	0.236158	0.0413558	0.0743369	0.031025	0.136158	0.0413558	0.0904602	-0.0194522	0.381856	0.102164	0.5736	0.77	0.9646	0.23	39.9605	0	0	0	0.0442628	0.0237345	0.0204982	0.00366949	0.143172	0.0605763
Bay EIV 0.2;0.001	0.222092	0.0461688	0.0584877	0.0269174	0.122092	0.0461688	0.107459	-0.00658835	0.336726	0.0989259	0.3882	0.6112	0.998	0.3888	39.9605	0	0	0	0.0271514	0.0206111	0.0156438	0.00286876	0.125075	0.0535608
Bay EIV 0.2;1e-04	0.212457	0.0494678	0.0441486	0.0236374	0.112457	0.0494678	0.125927	0.00313928	0.298986	0.0957963	0.0856	0.4408	1	0.5592	39.9605	0	0	0	0.0153687	0.0192048	0.0128827	0.00268326	0.113502	0.0518002
WM est	0	0.111296	0	0.0195837	0	0.111296	0	0.0729131	0	0.14968	0	0.001	0	0.999	39.9605	0	5000	0	0	0.0245319	0	0.0123869	0	0.111296

## Sheet: Scenario 4 theta 0.05
Proportion of pleiotropic SNPs q = 0.10
	BetaHat int	BetaHat slope	SE int	SE slope	bias int	bias slope	LB int	LB slope	UB int	UB slope	cover int	cover slope	reject int	reject slope	Median FStat	More than 50%	errors int	errors slope	ESE int	ESE slope	MSEint	MSEslope	RMSEint	RMSEslope
IV est	0	0.0585963	0	0.0154994	0	0.0085963	0	0.0282181	0	0.0889745	0	0.9192	0	0.974	37.6463	0	5000	0	NA	0.0157449	NA	7.38963e-05	NA	0.0085963
Egger OLS FE	0.0335672	0.0463257	0.07775	0.0314998	-0.0664328	-0.00367426	-0.11882	-0.0154128	0.185954	0.108064	0.8102	0.9	0.122	0.3382	37.6463	0	0	0	0.0927273	0.0374583	0.0130117	0.00861186	0.114069	0.0928001
Egger OLS RE	0.0335672	0.0463257	0.091966	0.0372563	-0.0664328	-0.00367426	-0.146683	-0.0266952	0.213817	0.119347	0.869	0.9426	0.0666	0.252	37.6463	0	0	0	0.0927273	0.0374583	0.0130117	0.00861186	0.114069	0.0928001
Egger IV est no prior	0.0335672	0.0463257	0.091966	0.0372563	-0.0664328	-0.00367426	-0.146683	-0.0266952	0.213817	0.119347	0.869	0.9426	0.0666	0.252	37.6463	0	0	0	0.0927273	0.0374583	0.0130117	0.00861186	0.114069	0.0928001
Bay EIV 0;10	0.0335572	0.0463285	0.0919326	0.0372445	-0.0664428	-0.00367151	-0.146627	-0.0266693	0.213742	0.119326	0.8692	0.9426	0.0666	0.252	37.6463	0	0	0	0.0926567	0.0374335	0.0129999	0.00859874	0.114017	0.0927294
Bay EIV 0;0.1	0.0209819	0.0509151	0.0723788	0.0308574	-0.0790181	0.000915081	-0.120878	-0.00956426	0.162842	0.111394	0.8344	0.9758	0.0208	0.3662	37.6463	0	0	0	0.0566395	0.026086	0.00945189	0.00320887	0.0972208	0.0566469
Bay EIV 0;0.01	0.0134981	0.0536506	0.0580655	0.0264769	-0.0865019	0.0036506	-0.100308	0.0017568	0.127304	0.105544	0.7268	0.9822	0.0042	0.5376	37.6463	0	0	0	0.0362359	0.0206195	0.00879561	0.00132637	0.0937849	0.0364193
Bay EIV 0;0.001	0.00851926	0.0554729	0.0461858	0.0231335	-0.0914807	0.00547287	-0.0820033	0.010132	0.0990418	0.100814	0.4368	0.983	0	0.7184	37.6463	0	0	0	0.0228395	0.0178404	0.00889037	0.000551596	0.0942888	0.0234861
Bay EIV 0;1e-04	0.00491584	0.0567929	0.0351335	0.0203756	-0.0950842	0.0067929	-0.0639446	0.0168575	0.0737763	0.0967282	0.0956	0.975	0	0.8498	37.6463	0	0	0	0.0131805	0.0164698	0.00921472	0.00021987	0.0959933	0.014828
Bay EIV 0.05;10	0.033588	0.0463172	0.0919326	0.0372445	-0.066412	-0.0036828	-0.146597	-0.0266806	0.213773	0.119315	0.8692	0.9426	0.0666	0.252	37.6463	0	0	0	0.0926566	0.0374334	0.0129958	0.00859881	0.113999	0.0927298
Bay EIV 0.05;0.1	0.0397042	0.0440308	0.0723522	0.0308462	-0.0602958	-0.00596921	-0.102104	-0.0164267	0.181512	0.104488	0.904	0.9734	0.0388	0.2776	37.6463	0	0	0	0.0566389	0.025997	0.00684355	0.00324359	0.0827257	0.0569526
Bay EIV 0.05;0.01	0.0433419	0.0426692	0.0580111	0.0264525	-0.0566581	-0.0073308	-0.0703578	-0.00917669	0.157042	0.0945151	0.9192	0.9808	0.0284	0.3324	37.6463	0	0	0	0.0362289	0.0204833	0.00452267	0.00136627	0.0672508	0.0369631
Bay EIV 0.05;0.001	0.0457806	0.041756	0.0461187	0.0231004	-0.0542194	-0.00824397	-0.0446105	-0.00351992	0.136172	0.087032	0.9156	0.973	0.0308	0.4268	37.6463	0	0	0	0.0228295	0.0176856	0.00346093	0.000589149	0.0588297	0.0242724
Bay EIV 0.05;1e-04	0.0475574	0.0410905	0.0350685	0.0203384	-0.0524426	-0.00890953	-0.0211756	0.00122803	0.11629	0.0809529	0.8228	0.9556	0.077	0.5384	37.6463	0	0	0	0.0131716	0.0163152	0.00292372	0.00025287	0.0540714	0.0159019
Bay EIV 0.1;10	0.0336188	0.0463059	0.0919326	0.0372445	-0.0663812	-0.0036941	-0.146566	-0.0266919	0.213803	0.119304	0.8692	0.9426	0.0666	0.252	37.6463	0	0	0	0.0926566	0.0374332	0.0129917	0.00859889	0.113981	0.0927302
Bay EIV 0.1;0.1	0.0584265	0.0371465	0.0724465	0.0308865	-0.0415735	-0.0128535	-0.083566	-0.0233899	0.200419	0.0976829	0.948	0.958	0.0762	0.195	37.6463	0	0	0	0.0568069	0.0259658	0.00495538	0.00339224	0.0703945	0.0582429
Bay EIV 0.1;0.01	0.0731857	0.0316878	0.0582122	0.0265448	-0.0268143	-0.0183122	-0.040908	-0.020339	0.187279	0.0837146	0.9866	0.9312	0.145	0.1636	37.6463	0	0	0	0.036487	0.0204453	0.0020503	0.00166663	0.0452803	0.0408244
Bay EIV 0.1;0.001	0.0830418	0.0280392	0.0463819	0.0232336	-0.0169582	-0.0219608	-0.00786509	-0.0174978	0.173949	0.0735762	0.9988	0.8766	0.4104	0.1584	37.6463	0	0	0	0.0230768	0.0176477	0.000820118	0.00101482	0.0286377	0.0318562
Bay EIV 0.1;1e-04	0.090199	0.025388	0.0353421	0.020499	-0.00980103	-0.024612	0.0209298	-0.0147892	0.159468	0.0655653	1	0.7856	0.8798	0.1792	37.6463	0	0	0	0.0133563	0.0162932	0.000274451	0.00078414	0.0165666	0.0280025
Bay EIV 0.15;10	0.0336495	0.0462946	0.0919326	0.0372445	-0.0663505	-0.0037054	-0.146535	-0.0267032	0.213834	0.119292	0.8692	0.9424	0.0666	0.2518	37.6463	0	0	0	0.0926565	0.037433	0.0129876	0.00859897	0.113963	0.0927306
Bay EIV 0.15;0.1	0.0771487	0.0302622	0.072664	0.0309791	-0.0228513	-0.0197378	-0.06527	-0.0304557	0.219568	0.0909802	0.9726	0.9252	0.132	0.1308	37.6463	0	0	0	0.0571421	0.0259926	0.0037874	0.0036548	0.0615419	0.060455
Bay EIV 0.15;0.01	0.10303	0.0207064	0.0586813	0.0267596	0.00302955	-0.0292936	-0.0119836	-0.0317414	0.218043	0.0731543	0.997	0.837	0.3978	0.061	37.6463	0	0	0	0.0370046	0.020506	0.00137852	0.00222745	0.0371284	0.0471959
Bay EIV 0.15;0.001	0.120303	0.0143223	0.0469921	0.0235415	0.0203031	-0.0356777	0.0282002	-0.0318182	0.212406	0.0604629	0.9978	0.667	0.8442	0.034	37.6463	0	0	0	0.0235733	0.0177275	0.000967919	0.0018286	0.0311114	0.0427621
Bay EIV 0.15;1e-04	0.132841	0.00968561	0.0359689	0.0208659	0.0328405	-0.0403144	0.0623427	-0.0312109	0.203338	0.0505821	0.9914	0.4822	0.9978	0.0268	37.6463	0	0	0	0.0137269	0.0164044	0.00126693	0.00181368	0.0355939	0.0425873
Bay EIV 0.2;10	0.0336803	0.0462833	0.0919326	0.0372445	-0.0663197	-0.0037167	-0.146504	-0.0267145	0.213865	0.119281	0.8692	0.9426	0.0668	0.2518	37.6463	0	0	0	0.0926565	0.0374329	0.0129835	0.00859904	0.113945	0.092731
Bay EIV 0.2;0.1	0.095871	0.0233779	0.0730091	0.031126	-0.00412898	-0.0266221	-0.0472243	-0.037628	0.238966	0.0843838	0.9826	0.8852	0.2138	0.0822	37.6463	0	0	0	0.0576416	0.0260772	0.0033396	0.00403129	0.0577893	0.0634924
Bay EIV 0.2;0.01	0.132873	0.00972503	0.0594369	0.0271053	0.0328734	-0.040275	0.0163792	-0.0434004	0.249368	0.0628505	0.983	0.6868	0.6646	0.0206	37.6463	0	0	0	0.037771	0.0206644	0.00250731	0.00304872	0.050073	0.0552153
Bay EIV 0.2;0.001	0.157564	0.000605496	0.0479726	0.0240359	0.0575644	-0.0493945	0.0635398	-0.046504	0.251589	0.047715	0.901	0.4346	0.9756	0.0112	37.6463	0	0	0	0.0243038	0.0179233	0.00390434	0.00303049	0.0624847	0.0550499
Bay EIV 0.2;1e-04	0.175482	-0.00601681	0.0369734	0.0214532	0.0754821	-0.0560168	0.103016	-0.0480644	0.247949	0.0360307	0.4112	0.232	1	0.0234	37.6463	0	0	0	0.0142688	0.0166462	0.00590115	0.00334148	0.0768189	0.0578056
WM est	0	0.0543004	0	0.0189247	0	0.00430045	0	0.0172087	0	0.0913921	0	0.9612	0	0.8418	37.6463	0	5000	0	0	0.0178887	0	1.84938e-05	0	0.00430045
Proportion of pleiotropic SNPs q = 0.20
	BetaHat int	BetaHat slope	SE int	SE slope	bias int	bias slope	LB int	LB slope	UB int	UB slope	cover int	cover slope	reject int	reject slope	Median FStat	More than 50%	errors int	errors slope	ESE int	ESE slope	MSEint	MSEslope	RMSEint	RMSEslope
IV est	0	0.0679696	0	0.0172073	0	0.0179696	0	0.034244	0	0.101695	0	0.8322	0	0.9854	37.7335	0	5000	0	NA	0.0174575	NA	0.000322907	NA	0.0179696
Egger OLS FE	0.0574837	0.046789	0.0786798	0.0318075	-0.0425163	-0.003211	-0.0967258	-0.0155525	0.211693	0.109131	0.8222	0.863	0.1944	0.3668	37.7335	0	0	0	0.105676	0.0424917	0.012975	0.0111777	0.113908	0.105725
Egger OLS RE	0.0574837	0.046789	0.102081	0.0412799	-0.0425163	-0.003211	-0.142591	-0.0341182	0.257558	0.127696	0.909	0.937	0.0916	0.234	37.7335	0	0	0	0.105676	0.0424917	0.012975	0.0111777	0.113908	0.105725
Egger IV est no prior	0.0574837	0.046789	0.102081	0.0412799	-0.0425163	-0.003211	-0.142591	-0.0341182	0.257558	0.127696	0.909	0.937	0.0916	0.234	37.7335	0	0	0	0.105676	0.0424917	0.012975	0.0111777	0.113908	0.105725
Bay EIV 0;10	0.0574579	0.0467976	0.102043	0.0412665	-0.0425421	-0.00320239	-0.142542	-0.0340832	0.257458	0.127678	0.909	0.937	0.0916	0.234	37.7335	0	0	0	0.105593	0.0424628	0.0129597	0.0111601	0.11384	0.105641
Bay EIV 0;0.1	0.0355239	0.054856	0.0800568	0.0341057	-0.0644761	0.004856	-0.121385	-0.01199	0.192432	0.121702	0.896	0.9712	0.0306	0.3632	37.7335	0	0	0	0.0639005	0.0292794	0.00824044	0.00410685	0.0907769	0.0640847
Bay EIV 0;0.01	0.0227411	0.0595664	0.0641971	0.0292807	-0.0772589	0.0095664	-0.103083	0.00217726	0.148565	0.116956	0.833	0.9774	0.0064	0.5478	37.7335	0	0	0	0.040711	0.0230034	0.00762631	0.0017489	0.0873288	0.0418198
Bay EIV 0;0.001	0.0143097	0.0626783	0.051071	0.0256159	-0.0856903	0.0126783	-0.0857875	0.0124721	0.114407	0.112884	0.6324	0.968	0	0.7358	37.7335	0	0	0	0.0255956	0.0198284	0.00799796	0.000815874	0.0894313	0.0285635
Bay EIV 0;1e-04	0.00823951	0.064921	0.0388602	0.0225978	-0.0917605	0.014921	-0.0679251	0.0206301	0.0844042	0.109212	0.2376	0.9456	0	0.8722	37.7335	0	0	0	0.0147449	0.0182703	0.0086374	0.000440049	0.0929376	0.0209773
Bay EIV 0.05;10	0.0574895	0.046786	0.102043	0.0412665	-0.0425105	-0.00321396	-0.14251	-0.0340947	0.257489	0.127667	0.9092	0.9372	0.0916	0.234	37.7335	0	0	0	0.105593	0.0424627	0.012957	0.0111602	0.113829	0.105642
Bay EIV 0.05;0.1	0.0545097	0.0478851	0.0799657	0.0340669	-0.0454903	-0.0021149	-0.10222	-0.0188848	0.21124	0.114655	0.9392	0.9736	0.053	0.2798	37.7335	0	0	0	0.0638597	0.0292005	0.00614743	0.00408253	0.0784056	0.0638947
Bay EIV 0.05;0.01	0.0528433	0.0485034	0.0640156	0.0291977	-0.0471567	-0.00149661	-0.072625	-0.008723	0.178312	0.10573	0.956	0.9846	0.0352	0.364	37.7335	0	0	0	0.0406177	0.022873	0.00387355	0.00165204	0.0622379	0.0406453
Bay EIV 0.05;0.001	0.0517704	0.0489028	0.0508495	0.0255039	-0.0482296	-0.00109725	-0.0478928	-0.00108405	0.151434	0.0988895	0.9558	0.986	0.0322	0.4836	37.7335	0	0	0	0.0254977	0.0196763	0.00297623	0.000651339	0.0545548	0.0255213
Bay EIV 0.05;1e-04	0.0510113	0.0491859	0.038642	0.0224695	-0.0489887	-0.000814061	-0.0247256	0.00514657	0.126748	0.0932253	0.9088	0.9802	0.0696	0.6164	37.7335	0	0	0	0.0146691	0.0181108	0.00261508	0.000215847	0.0511378	0.0146917
Bay EIV 0.1;10	0.057521	0.0467745	0.102043	0.0412665	-0.042479	-0.00322552	-0.142479	-0.0341063	0.257521	0.127655	0.9092	0.9372	0.0916	0.234	37.7335	0	0	0	0.105593	0.0424627	0.0129544	0.0111603	0.113817	0.105642
Bay EIV 0.1;0.1	0.0734955	0.0409142	0.0800091	0.0340853	-0.0265045	-0.0090858	-0.0833195	-0.0258918	0.23031	0.10772	0.9688	0.9656	0.0986	0.2048	37.7335	0	0	0	0.0639803	0.0291748	0.00479597	0.00417603	0.0692529	0.0646222
Bay EIV 0.1;0.01	0.0829455	0.0374404	0.064107	0.0292393	-0.0170545	-0.0125596	-0.0427018	-0.0198676	0.208593	0.0947484	0.9934	0.9644	0.1658	0.2032	37.7335	0	0	0	0.0407716	0.0228317	0.00195318	0.00182007	0.0441948	0.0426623
Bay EIV 0.1;0.001	0.0892311	0.0351272	0.0509663	0.0255625	-0.0107689	-0.0148728	-0.0106609	-0.0149743	0.189123	0.0852287	0.9996	0.9466	0.3828	0.2294	37.7335	0	0	0	0.0256364	0.019631	0.000773192	0.000878423	0.0278063	0.0296382
Bay EIV 0.1;1e-04	0.0937831	0.0334508	0.0387615	0.022539	-0.00621691	-0.0165492	0.017812	-0.0107247	0.169754	0.0776264	1	0.9066	0.823	0.2746	37.7335	0	0	0	0.0147697	0.0180747	0.000256794	0.000492019	0.0160248	0.0221815
Bay EIV 0.15;10	0.0575526	0.0467629	0.102043	0.0412665	-0.0424474	-0.00323709	-0.142447	-0.0341179	0.257552	0.127644	0.9092	0.9372	0.0916	0.2338	37.7335	0	0	0	0.105593	0.0424626	0.0129517	0.0111604	0.113806	0.105643
Bay EIV 0.15;0.1	0.0924813	0.0339433	0.0801876	0.0341611	-0.00751875	-0.0160567	-0.0646836	-0.0330113	0.249646	0.100898	0.979	0.9484	0.1644	0.1444	37.7335	0	0	0	0.0642614	0.0292026	0.00418605	0.00438734	0.0646997	0.066237
Bay EIV 0.15;0.01	0.113048	0.0263774	0.0644752	0.0294074	0.0130477	-0.0236226	-0.0133214	-0.0312601	0.239417	0.0840149	0.9954	0.9084	0.3962	0.091	37.7335	0	0	0	0.0411699	0.0228798	0.0018652	0.00225299	0.043188	0.0474656
Bay EIV 0.15;0.001	0.126692	0.0213517	0.0514274	0.0257946	0.0266918	-0.0286483	0.025896	-0.0292049	0.227488	0.0719082	0.9974	0.8218	0.8016	0.0708	37.7335	0	0	0	0.0260077	0.0196932	0.00138885	0.00149713	0.0372673	0.0386927
Bay EIV 0.15;1e-04	0.136555	0.0177157	0.039226	0.0228104	0.0365549	-0.0322843	0.0596733	-0.0269918	0.213436	0.0624233	0.9904	0.6972	0.9954	0.0676	37.7335	0	0	0	0.015043	0.0181627	0.00156255	0.00126857	0.0395291	0.0356169
Bay EIV 0.2;10	0.0575842	0.0467514	0.102043	0.0412665	-0.0424158	-0.00324865	-0.142416	-0.0341294	0.257584	0.127632	0.9092	0.9372	0.0916	0.2336	37.7335	0	0	0	0.105594	0.0424626	0.0129491	0.0111605	0.113794	0.105643
Bay EIV 0.2;0.1	0.111467	0.0269724	0.0805026	0.0342949	0.011467	-0.0230276	-0.0463151	-0.0402444	0.269249	0.0941892	0.9822	0.9212	0.2474	0.0942	37.7335	0	0	0	0.0647008	0.0292837	0.00431769	0.00471647	0.0657091	0.0686765
Bay EIV 0.2;0.01	0.14315	0.0153144	0.0651243	0.0297039	0.0431499	-0.0346856	0.0155087	-0.0429042	0.270791	0.0735329	0.9748	0.8056	0.6482	0.0338	37.7335	0	0	0	0.0418055	0.0230169	0.00360961	0.0029508	0.0600801	0.0543212
Bay EIV 0.2;0.001	0.164153	0.00757613	0.0522412	0.0262043	0.0641525	-0.0424239	0.0617617	-0.0437834	0.266543	0.0589357	0.8908	0.6258	0.9652	0.0168	37.7335	0	0	0	0.0266019	0.019862	0.00482321	0.00250745	0.0694494	0.0500744
Bay EIV 0.2;1e-04	0.179327	0.00198061	0.04004	0.0232862	0.0793267	-0.0480194	0.10085	-0.0436596	0.257804	0.0476208	0.4516	0.433	1	0.0162	37.7335	0	0	0	0.0154799	0.0183732	0.00653235	0.00254549	0.0808229	0.0504528
WM est	0	0.0606811	0	0.0195083	0	0.0106811	0	0.0224456	0	0.0989166	0	0.9182	0	0.885	37.7335	0	5000	0	0	0.0198473	0	0.000114086	0	0.0106811
Proportion of pleiotropic SNPs q = 0.30
	BetaHat int	BetaHat slope	SE int	SE slope	bias int	bias slope	LB int	LB slope	UB int	UB slope	cover int	cover slope	reject int	reject slope	Median FStat	More than 50%	errors int	errors slope	ESE int	ESE slope	MSEint	MSEslope	RMSEint	RMSEslope
IV est	0	0.0773307	0	0.0184516	0	0.0273307	0	0.0411662	0	0.113495	0	0.7046	0	0.9914	37.8335	0.0172	5000	0	NA	0.0194839	NA	0.000746966	NA	0.0273307
Egger OLS FE	0.0832064	0.0466891	0.0790741	0.0319764	-0.0167936	-0.00331092	-0.0717759	-0.0159835	0.238189	0.109362	0.8322	0.8376	0.2688	0.3734	37.8335	0.0172	0	0	0.111789	0.0451872	0.0127788	0.0125078	0.113043	0.111838
Egger OLS RE	0.0832064	0.0466891	0.108639	0.0439274	-0.0167936	-0.00331092	-0.129722	-0.0394071	0.296135	0.132785	0.9284	0.9358	0.1272	0.212	37.8335	0.0172	0	0	0.111789	0.0451872	0.0127788	0.0125078	0.113043	0.111838
Egger IV est no prior	0.0832064	0.0466891	0.108639	0.0439274	-0.0167936	-0.00331092	-0.129722	-0.0394071	0.296135	0.132785	0.9284	0.9358	0.1272	0.212	37.8335	0.0172	0	0	0.111789	0.0451872	0.0127788	0.0125078	0.113043	0.111838
Bay EIV 0;10	0.0831634	0.046704	0.108598	0.0439129	-0.0168366	-0.00329602	-0.129685	-0.0393638	0.296012	0.132772	0.9288	0.936	0.1272	0.2122	37.8335	0.0172	0	0	0.111701	0.0451565	0.0127605	0.0124879	0.112962	0.111749
Bay EIV 0;0.1	0.0511178	0.0584708	0.0851492	0.0362929	-0.0488822	0.0084708	-0.115772	-0.012662	0.218007	0.129604	0.9424	0.9656	0.0492	0.3582	37.8335	0.0172	0	0	0.0674256	0.0313508	0.00693568	0.00461797	0.0832807	0.0679556
Bay EIV 0;0.01	0.0326131	0.0652858	0.0683213	0.0312001	-0.0673869	0.0152858	-0.101294	0.00413468	0.16652	0.126437	0.9	0.962	0.0132	0.57	37.8335	0.0172	0	0	0.0429387	0.0249302	0.00638473	0.00207739	0.0799045	0.0455784
Bay EIV 0;0.001	0.0204761	0.0697631	0.0543911	0.0273388	-0.0795239	0.0197631	-0.0861285	0.0161801	0.127081	0.123346	0.7552	0.9376	0.0006	0.7696	37.8335	0.0172	0	0	0.0270037	0.0217511	0.00705325	0.00111978	0.0839836	0.0334631
Bay EIV 0;1e-04	0.0117714	0.0729777	0.0414138	0.0241593	-0.0882286	0.0229777	-0.069398	0.0256263	0.0929409	0.120329	0.3734	0.8908	0	0.9066	37.8335	0.0172	0	0	0.015564	0.0202271	0.00802652	0.00077021	0.0895908	0.0277527
Bay EIV 0.05;10	0.0831953	0.0466923	0.108598	0.0439129	-0.0168047	-0.0033077	-0.129653	-0.0393755	0.296043	0.13276	0.929	0.9358	0.1272	0.212	37.8335	0.0172	0	0	0.111701	0.0451565	0.0127595	0.0124881	0.112958	0.11175
Bay EIV 0.05;0.1	0.0702226	0.0514555	0.0849886	0.0362246	-0.0297774	0.00145552	-0.0963519	-0.0195433	0.236797	0.122454	0.9646	0.9714	0.0844	0.2772	37.8335	0.0172	0	0	0.0673803	0.0312735	0.0054268	0.00454222	0.0736668	0.067396
Bay EIV 0.05;0.01	0.0628369	0.0541771	0.0680076	0.0310564	-0.0371631	0.00417708	-0.0704555	-0.00669234	0.196129	0.115046	0.975	0.9826	0.0556	0.4036	37.8335	0.0172	0	0	0.0428036	0.0247884	0.00321324	0.0018496	0.0566855	0.0430069
Bay EIV 0.05;0.001	0.0580323	0.0559511	0.0540107	0.0271464	-0.0419677	0.00595108	-0.0478267	0.0027452	0.163891	0.109157	0.9764	0.9822	0.043	0.5558	37.8335	0.0172	0	0	0.0268546	0.0215791	0.00248245	0.000756584	0.0498242	0.0275061
Bay EIV 0.05;1e-04	0.0546062	0.0572178	0.0410414	0.0239402	-0.0453938	0.00721779	-0.0258334	0.0102958	0.135046	0.10414	0.9524	0.9734	0.07	0.7028	37.8335	0.0172	0	0	0.0154457	0.0200404	0.00229917	0.000290668	0.0479497	0.017049
Bay EIV 0.1;10	0.0832271	0.0466806	0.108598	0.0439129	-0.0167729	-0.00331938	-0.129621	-0.0393872	0.296075	0.132748	0.929	0.9358	0.1274	0.212	37.8335	0.0172	0	0	0.111701	0.0451565	0.0127586	0.0124882	0.112954	0.111751
Bay EIV 0.1;0.1	0.0893275	0.0444402	0.0849644	0.0362143	-0.0106725	-0.00555976	-0.0771996	-0.0265384	0.255855	0.115419	0.9766	0.9688	0.1318	0.2114	37.8335	0.0172	0	0	0.0674874	0.0312457	0.00466845	0.00458546	0.068326	0.067716
Bay EIV 0.1;0.01	0.0930608	0.0430683	0.0679664	0.0310376	-0.00693924	-0.00693169	-0.040151	-0.0177642	0.226272	0.103901	0.9946	0.9756	0.1928	0.2412	37.8335	0.0172	0	0	0.0429019	0.0247271	0.00188873	0.00188862	0.0434595	0.0434583
Bay EIV 0.1;0.001	0.0955886	0.042139	0.0539654	0.0271233	-0.0044114	-0.00786096	-0.0101817	-0.0110217	0.201359	0.0952997	0.9998	0.9692	0.3876	0.3	37.8335	0.0172	0	0	0.0269283	0.0215015	0.000744592	0.000786926	0.0272872	0.0280522
Bay EIV 0.1;1e-04	0.0974409	0.0414579	0.0409995	0.0239152	-0.00255906	-0.00854209	0.0170835	-0.00541494	0.177798	0.0883308	1	0.9562	0.81	0.3832	37.8335	0.0172	0	0	0.0154931	0.0199612	0.000246586	0.000313004	0.015703	0.0176919
Bay EIV 0.15;10	0.083259	0.0466689	0.108598	0.0439129	-0.016741	-0.00333105	-0.129589	-0.0393989	0.296107	0.132737	0.929	0.9358	0.1274	0.2118	37.8335	0.0172	0	0	0.111702	0.0451565	0.0127576	0.0124884	0.112949	0.111752
Bay EIV 0.15;0.1	0.108432	0.037425	0.0850776	0.0362625	0.0084323	-0.012575	-0.0583167	-0.0336482	0.275181	0.108498	0.9786	0.9562	0.2038	0.1516	37.8335	0.0172	0	0	0.0677461	0.0312673	0.00466063	0.00474766	0.0682688	0.0689033
Bay EIV 0.15;0.01	0.123285	0.0319595	0.0682002	0.0311447	0.0232846	-0.0180405	-0.0103852	-0.0290829	0.256954	0.093002	0.9906	0.9432	0.4196	0.1248	37.8335	0.0172	0	0	0.043232	0.0247469	0.00241118	0.00219446	0.0491037	0.0468451
Bay EIV 0.15;0.001	0.133145	0.028327	0.0542582	0.0272711	0.0331449	-0.021673	0.0268007	-0.0251234	0.239489	0.0817774	0.9926	0.9006	0.8016	0.1162	37.8335	0.0172	0	0	0.0272229	0.0215195	0.00183967	0.0012108	0.0428913	0.0347966
Bay EIV 0.15;1e-04	0.140276	0.025698	0.0412926	0.024087	0.0402757	-0.024302	0.0593436	-0.0215116	0.221208	0.0729077	0.9876	0.834	0.996	0.1334	37.8335	0.0172	0	0	0.0157046	0.0199908	0.00186877	0.000837221	0.0432292	0.0289348
Bay EIV 0.2;10	0.0832909	0.0466573	0.108598	0.0439129	-0.0167091	-0.00334273	-0.129557	-0.0394105	0.296139	0.132725	0.929	0.9356	0.1276	0.2118	37.8335	0.0172	0	0	0.111702	0.0451566	0.0127566	0.0124886	0.112945	0.111752
Bay EIV 0.2;0.1	0.127537	0.0304097	0.0853283	0.0363693	0.0275371	-0.0195903	-0.0397032	-0.0408728	0.294777	0.101692	0.9694	0.935	0.2862	0.1038	37.8335	0.0172	0	0	0.0681547	0.0313383	0.00540336	0.00502884	0.0735075	0.0709143
Bay EIV 0.2;0.01	0.153508	0.0208508	0.0687101	0.0313783	0.0535085	-0.0291492	0.0188392	-0.0406495	0.288178	0.0823511	0.957	0.871	0.6628	0.0518	37.8335	0.0172	0	0	0.0437885	0.0248477	0.00478059	0.00276711	0.0691418	0.0526034
Bay EIV 0.2;0.001	0.170701	0.014515	0.0548874	0.027589	0.0707011	-0.035485	0.0631238	-0.0395584	0.278278	0.0685884	0.8718	0.7522	0.9662	0.0308	37.8335	0.0172	0	0	0.0277314	0.0216326	0.00576768	0.00202822	0.0759452	0.0450357
Bay EIV 0.2;1e-04	0.18311	0.00993814	0.041917	0.0244533	0.0831104	-0.0400619	0.100955	-0.0379895	0.265266	0.0578658	0.4646	0.6028	1	0.0278	37.8335	0.0172	0	0	0.0160737	0.0201287	0.00716571	0.00186332	0.0846505	0.0431662
WM est	0	0.0674896	0	0.0200384	0	0.0174896	0	0.0282151	0	0.106764	0	0.8506	0	0.914	37.8335	0.0172	5000	0	0	0.0222941	0	0.000305887	0	0.0174896
Proportion of pleiotropic SNPs q = 0.40
	BetaHat int	BetaHat slope	SE int	SE slope	bias int	bias slope	LB int	LB slope	UB int	UB slope	cover int	cover slope	reject int	reject slope	Median FStat	More than 50%	errors int	errors slope	ESE int	ESE slope	MSEint	MSEslope	RMSEint	RMSEslope
IV est	0	0.0858399	0	0.0195812	0	0.0358399	0	0.0474614	0	0.124218	0	0.5678	0	0.995	37.6244	0.13	5000	0	NA	0.0202296	NA	0.0012845	NA	0.0358399
Egger OLS FE	0.109171	0.0456631	0.0792628	0.0320581	0.00917092	-0.00433686	-0.0461813	-0.0171696	0.264523	0.108496	0.818	0.8172	0.3504	0.3696	37.6244	0.13	0	0	0.116843	0.0472743	0.0137363	0.013671	0.117202	0.116923
Egger OLS RE	0.109171	0.0456631	0.113906	0.0460892	0.00917092	-0.00433686	-0.11408	-0.0446701	0.332422	0.135996	0.9304	0.9322	0.1786	0.1848	37.6244	0.13	0	0	0.116843	0.0472743	0.0137363	0.013671	0.117202	0.116923
Egger IV est no prior	0.109171	0.0456631	0.113906	0.0460892	0.00917092	-0.00433686	-0.11408	-0.0446701	0.332422	0.135996	0.9304	0.9322	0.1786	0.1848	37.6244	0.13	0	0	0.116843	0.0472743	0.0137363	0.013671	0.117202	0.116923
Bay EIV 0;10	0.109111	0.0456842	0.113862	0.046074	0.00911115	-0.0043158	-0.114055	-0.0446192	0.332277	0.135988	0.9304	0.9324	0.1786	0.1852	37.6244	0.13	0	0	0.11675	0.047242	0.0137137	0.0136493	0.117105	0.11683
Bay EIV 0;0.1	0.0671391	0.0610995	0.089329	0.0381175	-0.0328609	0.0110995	-0.107942	-0.0136095	0.242221	0.135808	0.9626	0.9656	0.0736	0.3512	37.6244	0.13	0	0	0.0707041	0.0328104	0.0060789	0.00512227	0.0779673	0.07157
Bay EIV 0;0.01	0.0428578	0.0700363	0.0717956	0.0328408	-0.0571422	0.0200363	-0.097859	0.00566953	0.183575	0.134403	0.9418	0.9484	0.0188	0.5908	37.6244	0.13	0	0	0.0451533	0.0260591	0.00530406	0.00244027	0.072829	0.0493991
Bay EIV 0;0.001	0.0269173	0.0759096	0.0572448	0.0288392	-0.0730827	0.0259096	-0.0852804	0.0193858	0.139115	0.132434	0.8486	0.9072	0.002	0.7996	37.6244	0.13	0	0	0.0284567	0.0226843	0.00615086	0.00148109	0.0784274	0.0384849
Bay EIV 0;1e-04	0.0154782	0.0801274	0.043643	0.0255393	-0.0845218	0.0301274	-0.0700605	0.0300714	0.101017	0.130183	0.501	0.8366	0	0.9282	37.6244	0.13	0	0	0.0164286	0.0210483	0.00741383	0.00117756	0.0861036	0.0343156
Bay EIV 0.05;10	0.109143	0.0456725	0.113862	0.046074	0.00914318	-0.00432753	-0.114023	-0.0446309	0.332309	0.135976	0.9304	0.9324	0.1786	0.1848	37.6244	0.13	0	0	0.116751	0.047242	0.0137143	0.0136495	0.117108	0.116831
Bay EIV 0.05;0.1	0.0862971	0.0540665	0.0891036	0.0380216	-0.0137029	0.00406647	-0.0883428	-0.0204544	0.260937	0.128587	0.9764	0.9694	0.117	0.2768	37.6244	0.13	0	0	0.0705458	0.0326889	0.00516449	0.00499325	0.0718644	0.0706629
Bay EIV 0.05;0.01	0.0731367	0.0589112	0.0713518	0.0326373	-0.0268633	0.00891119	-0.0667102	-0.00505666	0.212984	0.122879	0.9856	0.9782	0.0818	0.4318	37.6244	0.13	0	0	0.0448693	0.0258545	0.00273489	0.00209267	0.0522962	0.0457457
Bay EIV 0.05;0.001	0.064518	0.0620871	0.0567073	0.028567	-0.035482	0.0120871	-0.0466262	0.00609685	0.175662	0.118077	0.9882	0.9712	0.0612	0.6124	37.6244	0.13	0	0	0.0281724	0.0224441	0.00205265	0.000939783	0.0453062	0.0306559
Bay EIV 0.05;1e-04	0.058343	0.0643641	0.0431164	0.0252288	-0.041657	0.0143641	-0.0261635	0.0149165	0.14285	0.113812	0.9804	0.9542	0.0796	0.7692	37.6244	0.13	0	0	0.0162122	0.0207905	0.00199814	0.000469163	0.0447006	0.0216602
Bay EIV 0.1;10	0.109175	0.0456607	0.113862	0.046074	0.0091752	-0.00433927	-0.113991	-0.0446426	0.332341	0.135964	0.9304	0.9322	0.1786	0.1848	37.6244	0.13	0	0	0.116751	0.047242	0.013715	0.0136496	0.117111	0.116832
Bay EIV 0.1;0.1	0.105455	0.0470334	0.0890122	0.0379826	0.00545497	-0.00296656	-0.0690058	-0.0274111	0.279916	0.121478	0.9798	0.968	0.1774	0.2174	37.6244	0.13	0	0	0.070533	0.0326151	0.00500466	0.00498371	0.0707436	0.0705954
Bay EIV 0.1;0.01	0.103416	0.0477861	0.0711732	0.0325552	0.00341562	-0.00221394	-0.0360814	-0.016021	0.242913	0.111593	0.9966	0.9806	0.226	0.2748	37.6244	0.13	0	0	0.0448044	0.0257274	0.0020191	0.00201233	0.0449344	0.0448591
Bay EIV 0.1;0.001	0.102119	0.0482646	0.0564923	0.0284578	0.00211878	-0.00173536	-0.00860413	-0.00751165	0.212842	0.104041	0.9998	0.9802	0.4004	0.3716	37.6244	0.13	0	0	0.0280952	0.0222948	0.000793831	0.000792354	0.028175	0.0281488
Bay EIV 0.1;1e-04	0.101208	0.0486008	0.0429071	0.025105	0.00120778	-0.00139918	0.0171114	-0.000604015	0.185304	0.0978057	1	0.9704	0.809	0.4884	37.6244	0.13	0	0	0.0161488	0.0206361	0.000262242	0.000262741	0.0161939	0.0162093
Bay EIV 0.15;10	0.109207	0.045649	0.113862	0.046074	0.00920722	-0.004351	-0.113959	-0.0446544	0.332373	0.135952	0.9304	0.9322	0.1786	0.1846	37.6244	0.13	0	0	0.116751	0.0472419	0.0137156	0.0136498	0.117114	0.116832
Bay EIV 0.15;0.1	0.124613	0.0400004	0.0890557	0.038001	0.0246129	-0.00999958	-0.0499331	-0.0344802	0.299159	0.114481	0.9734	0.9574	0.2432	0.1496	37.6244	0.13	0	0	0.0706657	0.0325892	0.00559943	0.00509363	0.0748294	0.0713697
Bay EIV 0.15;0.01	0.133695	0.0366609	0.0712623	0.0325958	0.0336945	-0.0133391	-0.00597698	-0.0272256	0.273366	0.100547	0.988	0.9574	0.4568	0.145	37.6244	0.13	0	0	0.0449594	0.0256789	0.00315667	0.00219928	0.0561843	0.0468965
Bay EIV 0.15;0.001	0.13972	0.0344421	0.0566051	0.0285143	0.0397195	-0.0155579	0.0287755	-0.0214449	0.250664	0.0903292	0.991	0.941	0.8122	0.164	37.6244	0.13	0	0	0.0282269	0.0222383	0.00237439	0.0010388	0.0487278	0.0322305
Bay EIV 0.15;1e-04	0.144073	0.0328375	0.0430213	0.0251713	0.0440726	-0.0171625	0.0597524	-0.0164973	0.228393	0.0821724	0.9838	0.9092	0.995	0.2058	37.6244	0.13	0	0	0.0162401	0.0205874	0.00220613	0.000558292	0.0469695	0.0236282
Bay EIV 0.2;10	0.109239	0.0456373	0.113862	0.046074	0.00923924	-0.00436274	-0.113927	-0.0446661	0.332405	0.135941	0.9304	0.9322	0.1788	0.1846	37.6244	0.13	0	0	0.116752	0.0472419	0.0137163	0.0136499	0.117117	0.116833
Bay EIV 0.2;0.1	0.143771	0.0329674	0.0892339	0.0380767	0.0437708	-0.0170326	-0.0311244	-0.0416616	0.318666	0.107596	0.957	0.9432	0.331	0.1062	37.6244	0.13	0	0	0.070943	0.0326114	0.0069488	0.00532303	0.0833595	0.0729591
Bay EIV 0.2;0.01	0.163973	0.0255358	0.0716216	0.03276	0.0639735	-0.0244642	0.0235978	-0.0386726	0.304349	0.0897442	0.9368	0.9112	0.6822	0.0676	37.6244	0.13	0	0	0.0453322	0.0257093	0.00614762	0.00265351	0.0784067	0.0515122
Bay EIV 0.2;0.001	0.17732	0.0206196	0.0570473	0.0287374	0.0773202	-0.0293804	0.0655095	-0.0357046	0.289131	0.0769438	0.8432	0.8458	0.972	0.052	37.6244	0.13	0	0	0.0285644	0.0222753	0.00679434	0.00167913	0.0824278	0.0409772
Bay EIV 0.2;1e-04	0.186937	0.0170742	0.0434588	0.0254278	0.0869374	-0.0329258	0.10176	-0.0327634	0.272115	0.0669119	0.4496	0.7488	1	0.0532	37.6244	0.13	0	0	0.0164836	0.0206451	0.00782981	0.00135582	0.0884862	0.0368214
WM est	0	0.0749662	0	0.0205183	0	0.0249662	0	0.034751	0	0.115181	0	0.7554	0	0.9418	37.6244	0.13	5000	0	0	0.0246299	0	0.000623311	0	0.0249662

## Sheet: Scenario 4 theta NULL
Proportion of pleiotropic SNPs q = 0.10
	BetaHat int	BetaHat slope	SE int	SE slope	bias int	bias slope	LB int	LB slope	UB int	UB slope	cover int	cover slope	reject int	reject slope	Median FStat	More than 50%	errors int	errors slope	ESE int	ESE slope	MSEint	MSEslope	RMSEint	RMSEslope
IV est	0	0.00930113	0	0.0150601	0	0.00930113	0	-0.0202161	0	0.0388184	0	0.9146	0	0.0854	37.6753	0	5000	0	NA	0.0150454	NA	8.65109e-05	NA	0.00930113
Egger OLS FE	0.024356	0.000279697	0.0753958	0.030529	-0.075644	0.000279697	-0.123417	-0.059556	0.172129	0.0601154	0.7766	0.8992	0.1096	0.1008	37.6753	0	0	0	0.0895739	0.0363882	0.0137455	0.00802357	0.117241	0.0895744
Egger OLS RE	0.024356	0.000279697	0.0898512	0.0363791	-0.075644	0.000279697	-0.151749	-0.0710221	0.200461	0.0715815	0.8472	0.9452	0.0604	0.0548	37.6753	0	0	0	0.0895739	0.0363882	0.0137455	0.00802357	0.117241	0.0895744
Egger IV est no prior	0.024356	0.000279697	0.0898512	0.0363791	-0.075644	0.000279697	-0.151749	-0.0710221	0.200461	0.0715815	0.8472	0.9452	0.0604	0.0548	37.6753	0	0	0	0.0895739	0.0363882	0.0137455	0.00802357	0.117241	0.0895744
Bay EIV 0;10	0.0243416	0.000285008	0.0898204	0.0363682	-0.0756584	0.000285008	-0.151703	-0.0709954	0.200386	0.0715654	0.8472	0.9454	0.0604	0.0546	37.6753	0	0	0	0.0895104	0.0363658	0.0137363	0.0080122	0.117202	0.0895109
Bay EIV 0;0.1	0.0154685	0.00356194	0.0714733	0.030363	-0.0845315	0.00356194	-0.124616	-0.0559485	0.155554	0.0630724	0.808	0.976	0.0192	0.024	37.6753	0	0	0	0.0561442	0.0256923	0.0102977	0.00316486	0.101478	0.0562571
Bay EIV 0;0.01	0.0100671	0.00556265	0.0577061	0.0261234	-0.0899329	0.00556265	-0.103035	-0.0456383	0.123169	0.0567636	0.6932	0.9836	0.002	0.0164	37.6753	0	0	0	0.0364376	0.0202447	0.00941563	0.00135864	0.0970342	0.0368598
Bay EIV 0;0.001	0.00640592	0.00692084	0.0461018	0.0228221	-0.0935941	0.00692084	-0.083952	-0.0378096	0.0967639	0.0516513	0.421	0.9818	0	0.0182	37.6753	0	0	0	0.0231899	0.0173506	0.00929762	0.000585669	0.0964242	0.0242006
Bay EIV 0;1e-04	0.00371914	0.00791856	0.0351852	0.0200535	-0.0962809	0.00791856	-0.0652426	-0.0313856	0.0726809	0.0472228	0.0904	0.9734	0	0.0266	37.6753	0	0	0	0.0134795	0.0158678	0.0094517	0.000244402	0.0972199	0.0156333
Bay EIV 0.05;10	0.0243705	0.000274374	0.0898204	0.0363682	-0.0756295	0.000274374	-0.151674	-0.0710061	0.200415	0.0715548	0.8472	0.9454	0.0604	0.0546	37.6753	0	0	0	0.0895106	0.0363659	0.013732	0.00801223	0.117183	0.089511
Bay EIV 0.05;0.1	0.033481	-0.00306037	0.0714685	0.0303609	-0.066519	-0.00306037	-0.106595	-0.0625666	0.173557	0.0564459	0.8818	0.9746	0.0354	0.0254	37.6753	0	0	0	0.0562057	0.025707	0.00758386	0.00316845	0.0870854	0.056289
Bay EIV 0.05;0.01	0.039162	-0.00514342	0.0576996	0.0261202	-0.060838	-0.00514342	-0.0739271	-0.0563382	0.152251	0.0460513	0.8994	0.9836	0.0258	0.0164	37.6753	0	0	0	0.036506	0.0202556	0.00503395	0.00135915	0.0709503	0.0368666
Bay EIV 0.05;0.001	0.0430642	-0.00657597	0.0460962	0.0228191	-0.0569358	-0.00657597	-0.0472827	-0.0513006	0.133411	0.0381486	0.8898	0.981	0.0274	0.019	37.6753	0	0	0	0.0232486	0.0173531	0.00378218	0.000583739	0.0614994	0.0241607
Bay EIV 0.05;1e-04	0.0459557	-0.00763842	0.0351837	0.0200525	-0.0540443	-0.00763842	-0.0230032	-0.0469406	0.114915	0.0316637	0.7918	0.9668	0.0684	0.0332	37.6753	0	0	0	0.0135212	0.0158627	0.00310361	0.000241169	0.0557101	0.0155296
Bay EIV 0.1;10	0.0243995	0.00026374	0.0898204	0.0363682	-0.0756005	0.00026374	-0.151645	-0.0710167	0.200444	0.0715442	0.8472	0.9454	0.0604	0.0546	37.6753	0	0	0	0.0895108	0.0363659	0.0137276	0.00801225	0.117165	0.0895112
Bay EIV 0.1;0.1	0.0514934	-0.00968269	0.0715828	0.0304092	-0.0485066	-0.00968269	-0.0888063	-0.0692836	0.191793	0.0499182	0.9328	0.9646	0.0636	0.0354	37.6753	0	0	0	0.0564414	0.02578	0.00553852	0.00327938	0.0744212	0.0572659
Bay EIV 0.1;0.01	0.068257	-0.0158495	0.0579528	0.0262348	-0.031743	-0.0158495	-0.0453283	-0.0672688	0.181842	0.0355698	0.9802	0.9494	0.1234	0.0506	37.6753	0	0	0	0.0368559	0.0203673	0.00236598	0.00160957	0.0486413	0.0401194
Bay EIV 0.1;0.001	0.0797226	-0.0200728	0.0464328	0.0229862	-0.0202774	-0.0200728	-0.011284	-0.0651249	0.170729	0.0249794	0.9976	0.9004	0.3604	0.0996	37.6753	0	0	0	0.0235859	0.0174774	0.00096747	0.000959212	0.0311042	0.0309711
Bay EIV 0.1;1e-04	0.0881922	-0.0231954	0.0355359	0.0202542	-0.0118078	-0.0231954	0.0185432	-0.062893	0.157841	0.0165022	1	0.8118	0.844	0.1882	37.6753	0	0	0	0.0137757	0.0159977	0.000329195	0.000727797	0.0181437	0.0269777
Bay EIV 0.15;10	0.0244285	0.000253105	0.0898204	0.0363682	-0.0755715	0.000253105	-0.151616	-0.0710273	0.200473	0.0715335	0.8472	0.9456	0.0604	0.0544	37.6753	0	0	0	0.089511	0.036366	0.0137233	0.00801228	0.117146	0.0895114
Bay EIV 0.15;0.1	0.0695058	-0.016305	0.0718192	0.0305091	-0.0304942	-0.016305	-0.0712573	-0.0761018	0.210269	0.0434918	0.9628	0.9428	0.1114	0.0572	37.6753	0	0	0	0.056849	0.0259105	0.0041617	0.00349766	0.0645112	0.059141
Bay EIV 0.15;0.01	0.097352	-0.0265556	0.0584765	0.026472	-0.00264804	-0.0265556	-0.0172598	-0.0784398	0.211964	0.0253286	0.9976	0.871	0.3504	0.129	37.6753	0	0	0	0.0374795	0.0205782	0.00141172	0.00210991	0.0375729	0.0459338
Bay EIV 0.15;0.001	0.116381	-0.0335696	0.047126	0.0233307	0.0163809	-0.0335696	0.0240157	-0.079297	0.208746	0.0121578	0.9996	0.7076	0.8008	0.2924	37.6753	0	0	0	0.0241903	0.0177209	0.000853502	0.00171209	0.0292148	0.0413774
Bay EIV 0.15;1e-04	0.130429	-0.0387524	0.03626	0.0206696	0.0304287	-0.0387524	0.0593604	-0.079264	0.201497	0.00175919	0.996	0.5044	0.9968	0.4956	37.6753	0	0	0	0.0142317	0.0162693	0.00112845	0.00170429	0.0335923	0.041283
Bay EIV 0.2;10	0.0244574	0.000242471	0.0898204	0.0363682	-0.0755426	0.000242471	-0.151587	-0.071038	0.200502	0.0715229	0.8472	0.9456	0.0604	0.0544	37.6753	0	0	0	0.0895112	0.036366	0.0137189	0.00801231	0.117128	0.0895115
Bay EIV 0.2;0.1	0.0875182	-0.0229273	0.0721806	0.030662	-0.0124818	-0.0229273	-0.0539531	-0.0830237	0.22899	0.037169	0.9796	0.9136	0.1772	0.0864	37.6753	0	0	0	0.0574249	0.0260979	0.00345341	0.00382328	0.0587657	0.0618327
Bay EIV 0.2;0.01	0.126447	-0.0372616	0.0592849	0.0268384	0.0264469	-0.0372616	0.0102507	-0.089864	0.242643	0.0153407	0.9866	0.7322	0.6082	0.2678	37.6753	0	0	0	0.0383633	0.0208854	0.00217118	0.00286017	0.046596	0.0534806
Bay EIV 0.2;0.001	0.153039	-0.0470664	0.0481949	0.0238623	0.0530392	-0.0470664	0.058579	-0.0938357	0.247499	-0.0002971	0.9232	0.4652	0.9684	0.5348	37.6753	0	0	0	0.0250423	0.0180789	0.00344027	0.00284236	0.0586538	0.0533138
Bay EIV 0.2;1e-04	0.172665	-0.0543094	0.0373675	0.0213049	0.0726652	-0.0543094	0.0994263	-0.0960663	0.245904	-0.0125525	0.485	0.2468	1	0.7532	37.6753	0	0	0	0.0148705	0.016671	0.00550137	0.00317064	0.0741712	0.0563084
WM est	0	0.0053576	0	0.0181406	0	0.0053576	0	-0.0301972	0	0.0409124	0	0.9568	0	0.0432	37.6753	0	5000	0	0	0.0169892	0	2.87039e-05	0	0.0053576
Proportion of pleiotropic SNPs q = 0.20
	BetaHat int	BetaHat slope	SE int	SE slope	bias int	bias slope	LB int	LB slope	UB int	UB slope	cover int	cover slope	reject int	reject slope	Median FStat	More than 50%	errors int	errors slope	ESE int	ESE slope	MSEint	MSEslope	RMSEint	RMSEslope
IV est	0	0.0183966	0	0.016637	0	0.0183966	0	-0.0142113	0	0.0510044	0	0.816	0	0.184	37.6595	0.001	5000	0	NA	0.0169739	NA	0.000338434	NA	0.0183966
Egger OLS FE	0.0492348	0.000235096	0.07554	0.0306296	-0.0507652	0.000235096	-0.0988208	-0.0597979	0.19729	0.0602681	0.8056	0.86	0.1842	0.14	37.6595	0.001	0	0	0.100204	0.0407693	0.0126178	0.0100408	0.112329	0.100204
Egger OLS RE	0.0492348	0.000235096	0.0984412	0.0399171	-0.0507652	0.000235096	-0.143706	-0.0780009	0.242176	0.0784711	0.8954	0.9362	0.0836	0.0638	37.6595	0.001	0	0	0.100204	0.0407693	0.0126178	0.0100408	0.112329	0.100204
Egger IV est no prior	0.0492348	0.000235096	0.0984412	0.0399171	-0.0507652	0.000235096	-0.143706	-0.0780009	0.242176	0.0784711	0.8954	0.9362	0.0836	0.0638	37.6595	0.001	0	0	0.100204	0.0407693	0.0126178	0.0100408	0.112329	0.100204
Bay EIV 0;10	0.0492062	0.000245646	0.0984074	0.0399051	-0.0507938	0.000245646	-0.143669	-0.0779669	0.242081	0.0784582	0.8954	0.9362	0.0836	0.0638	37.6595	0.001	0	0	0.100132	0.0407442	0.0126065	0.0100266	0.112279	0.100133
Bay EIV 0;0.1	0.0313989	0.0068048	0.0783644	0.0333453	-0.0686011	0.0068048	-0.122192	-0.0585508	0.18499	0.0721604	0.8784	0.9676	0.0314	0.0324	37.6595	0.001	0	0	0.0627924	0.0288235	0.00864899	0.00398918	0.0929999	0.06316
Bay EIV 0;0.01	0.0204605	0.0108395	0.0633597	0.0287384	-0.0795395	0.0108395	-0.103722	-0.0454867	0.144643	0.0671656	0.8068	0.9708	0.0062	0.0292	37.6595	0.001	0	0	0.0407611	0.0227546	0.00798801	0.00177896	0.0893757	0.0421778
Bay EIV 0;0.001	0.0130268	0.0135835	0.0506861	0.0251507	-0.0869732	0.0135835	-0.0863161	-0.035711	0.11237	0.0628781	0.6182	0.9606	0.0002	0.0394	37.6595	0.001	0	0	0.0259479	0.0195342	0.00823763	0.000857808	0.0907614	0.0292884
Bay EIV 0;1e-04	0.00756548	0.0156006	0.0387285	0.0221379	-0.0924345	0.0156006	-0.068341	-0.0277889	0.083472	0.0589901	0.229	0.9346	0	0.0654	37.6595	0.001	0	0	0.0150859	0.0178859	0.00877172	0.000470964	0.0936575	0.0217017
Bay EIV 0.05;10	0.0492352	0.00023496	0.0984074	0.0399051	-0.0507648	0.00023496	-0.14364	-0.0779775	0.24211	0.0784475	0.8956	0.9362	0.0836	0.0638	37.6595	0.001	0	0	0.100132	0.0407442	0.0126036	0.0100266	0.112266	0.100133
Bay EIV 0.05;0.1	0.0494576	0.000156749	0.0783	0.033318	-0.0505424	0.000156749	-0.104008	-0.0651453	0.202923	0.0654588	0.924	0.97	0.0526	0.03	37.6595	0.001	0	0	0.0627576	0.0288155	0.00649305	0.00393854	0.0805794	0.0627578
Bay EIV 0.05;0.01	0.0496093	0.000101294	0.0632264	0.0286779	-0.0503907	0.000101294	-0.0743121	-0.0561063	0.173531	0.0563089	0.9398	0.981	0.0372	0.019	37.6595	0.001	0	0	0.0406976	0.0227421	0.00419551	0.0016563	0.0647728	0.0406977
Bay EIV 0.05;0.001	0.0497314	5.59103e-05	0.0505201	0.0250681	-0.0502686	5.59103e-05	-0.049286	-0.0490767	0.148749	0.0491886	0.937	0.9854	0.0364	0.0146	37.6595	0.001	0	0	0.0258819	0.0195249	0.0031968	0.000669873	0.0565402	0.0258819
Bay EIV 0.05;1e-04	0.0498346	1.72509e-05	0.0385618	0.0220422	-0.0501654	1.72509e-05	-0.0257452	-0.0431847	0.125414	0.0432192	0.8858	0.9808	0.0728	0.0192	37.6595	0.001	0	0	0.0150339	0.0178818	0.00274259	0.000226018	0.0523697	0.0150339
Bay EIV 0.1;10	0.0492643	0.000224274	0.0984074	0.0399051	-0.0507357	0.000224274	-0.143611	-0.0779882	0.242139	0.0784368	0.8958	0.9362	0.0836	0.0638	37.6595	0.001	0	0	0.100132	0.0407443	0.0126006	0.0100266	0.112252	0.100133
Bay EIV 0.1;0.1	0.0675162	-0.0064913	0.0783632	0.0333448	-0.0324838	-0.0064913	-0.0860727	-0.0718458	0.221105	0.0588633	0.9558	0.9656	0.0898	0.0344	37.6595	0.001	0	0	0.0628753	0.0288593	0.0050085	0.00399544	0.0707708	0.0632095
Bay EIV 0.1;0.01	0.0787582	-0.0106369	0.0633674	0.0287419	-0.0212418	-0.0106369	-0.0454396	-0.06697	0.202956	0.0456963	0.9884	0.9688	0.1506	0.0312	37.6595	0.001	0	0	0.0408804	0.0228193	0.00212242	0.00178435	0.0460697	0.0422416
Bay EIV 0.1;0.001	0.0864361	-0.0134717	0.0507036	0.0251596	-0.0135639	-0.0134717	-0.0129413	-0.0627837	0.185813	0.0358402	0.999	0.9482	0.3454	0.0518	37.6595	0.001	0	0	0.0260596	0.0196232	0.000863081	0.000860588	0.0293782	0.0293358
Bay EIV 0.1;1e-04	0.0921037	-0.0155661	0.0387515	0.0221512	-0.00789633	-0.0155661	0.0161522	-0.0589817	0.168055	0.0278495	1	0.9104	0.8034	0.0896	37.6595	0.001	0	0	0.015168	0.0179997	0.000292421	0.000472372	0.0171003	0.0217341
Bay EIV 0.15;10	0.0492934	0.000213588	0.0984074	0.0399051	-0.0507066	0.000213588	-0.143582	-0.0779989	0.242168	0.0784261	0.8958	0.9362	0.0838	0.0638	37.6595	0.001	0	0	0.100132	0.0407443	0.0125977	0.0100266	0.112239	0.100133
Bay EIV 0.15;0.1	0.0855749	-0.0131393	0.078555	0.0334262	-0.0144251	-0.0131393	-0.0683901	-0.0786534	0.23954	0.0523748	0.9718	0.9518	0.1464	0.0482	37.6595	0.001	0	0	0.0631448	0.0289547	0.00419535	0.00415991	0.0647715	0.0644973
Bay EIV 0.15;0.01	0.107907	-0.021375	0.0637842	0.0289313	0.00790711	-0.021375	-0.0171076	-0.0780793	0.232922	0.0353292	0.9952	0.9158	0.3562	0.0842	37.6595	0.001	0	0	0.0413064	0.0229853	0.00176874	0.00216311	0.0420564	0.0465092
Bay EIV 0.15;0.001	0.123141	-0.0269993	0.0512389	0.0254264	0.0231407	-0.0269993	0.0227142	-0.0768341	0.223567	0.0228354	0.997	0.827	0.7772	0.173	37.6595	0.001	0	0	0.0264762	0.0198272	0.00123648	0.00142995	0.0351636	0.0378147
Bay EIV 0.15;1e-04	0.134373	-0.0311495	0.0393014	0.0224674	0.0343728	-0.0311495	0.0573435	-0.0751849	0.211402	0.0128859	0.9934	0.7078	0.9944	0.2922	37.6595	0.001	0	0	0.0154835	0.018237	0.00142122	0.00121003	0.0376991	0.0347855
Bay EIV 0.2;10	0.0493224	0.000202902	0.0984074	0.0399051	-0.0506776	0.000202902	-0.143552	-0.0780096	0.242197	0.0784154	0.8958	0.9364	0.084	0.0636	37.6595	0.001	0	0	0.100133	0.0407443	0.0125947	0.0100266	0.112226	0.100133
Bay EIV 0.2;0.1	0.103634	-0.0197874	0.0788785	0.0335635	0.00363356	-0.0197874	-0.0509654	-0.0855706	0.258232	0.0459958	0.9796	0.9268	0.2186	0.0732	37.6595	0.001	0	0	0.063564	0.0291012	0.00405359	0.00443193	0.0636678	0.0665727
Bay EIV 0.2;0.01	0.137056	-0.0321132	0.0644784	0.0292466	0.037056	-0.0321132	0.0106807	-0.0894356	0.263431	0.0252091	0.9778	0.8178	0.5958	0.1822	37.6595	0.001	0	0	0.0419681	0.0232382	0.00313447	0.00279258	0.0559863	0.0528449
Bay EIV 0.2;0.001	0.159845	-0.040527	0.0521337	0.0258723	0.0598453	-0.040527	0.0576651	-0.0912357	0.262026	0.0101817	0.9096	0.647	0.9548	0.353	37.6595	0.001	0	0	0.0271206	0.0201339	0.00431699	0.00237796	0.0657038	0.0487644
Bay EIV 0.2;1e-04	0.176642	-0.0467328	0.0402136	0.0229921	0.0766419	-0.0467328	0.0978246	-0.0917965	0.255459	-0.00166915	0.5166	0.4574	1	0.5426	37.6595	0.001	0	0	0.0159695	0.0185893	0.006129	0.00243898	0.0782879	0.0493861
WM est	0	0.0110124	0	0.018627	0	0.0110124	0	-0.0254958	0	0.0475206	0	0.909	0	0.091	37.6595	0.001	5000	0	0	0.0191261	0	0.000121273	0	0.0110124
Proportion of pleiotropic SNPs q = 0.30
	BetaHat int	BetaHat slope	SE int	SE slope	bias int	bias slope	LB int	LB slope	UB int	UB slope	cover int	cover slope	reject int	reject slope	Median FStat	More than 50%	errors int	errors slope	ESE int	ESE slope	MSEint	MSEslope	RMSEint	RMSEslope
IV est	0	0.0276849	0	0.0179847	0	0.0276849	0	-0.00756436	0	0.0629342	0	0.676	0	0.324	37.7238	0.0196	5000	0	NA	0.0184878	NA	0.000766455	NA	0.0276849
Egger OLS FE	0.073016	0.000733096	0.0757656	0.0306722	-0.026984	0.000733096	-0.0754818	-0.0593834	0.221514	0.0608496	0.8178	0.8376	0.2468	0.1624	37.7238	0.0196	0	0	0.108378	0.0434699	0.0124738	0.0117462	0.111686	0.10838
Egger OLS RE	0.073016	0.000733096	0.10578	0.0428175	-0.026984	0.000733096	-0.134309	-0.0831876	0.280341	0.0846538	0.9214	0.9376	0.117	0.0624	37.7238	0.0196	0	0	0.108378	0.0434699	0.0124738	0.0117462	0.111686	0.10838
Egger IV est no prior	0.073016	0.000733096	0.10578	0.0428175	-0.026984	0.000733096	-0.134309	-0.0831876	0.280341	0.0846538	0.9214	0.9376	0.117	0.0624	37.7238	0.0196	0	0	0.108378	0.0434699	0.0124738	0.0117462	0.111686	0.10838
Bay EIV 0;10	0.0729734	0.000748754	0.105744	0.0428046	-0.0270266	0.000748754	-0.13428	-0.0831467	0.280227	0.0846442	0.9214	0.9376	0.117	0.0624	37.7238	0.0196	0	0	0.1083	0.0434429	0.0124594	0.0117295	0.111621	0.108303
Bay EIV 0;0.1	0.0464635	0.0105061	0.0842054	0.0357879	-0.0535365	0.0105061	-0.118576	-0.0596369	0.211503	0.0806491	0.9284	0.9646	0.0494	0.0354	37.7238	0.0196	0	0	0.0677402	0.030649	0.0074549	0.00469912	0.0863417	0.0685501
Bay EIV 0;0.01	0.030246	0.016492	0.0681441	0.0308895	-0.069754	0.016492	-0.103314	-0.0440504	0.163806	0.0770343	0.885	0.9622	0.013	0.0378	37.7238	0.0196	0	0	0.0439414	0.024219	0.00679646	0.00220283	0.0824407	0.0469343
Bay EIV 0;0.001	0.0192461	0.0205583	0.0545637	0.0270765	-0.0807539	0.0205583	-0.0876969	-0.0325105	0.126189	0.0736272	0.7506	0.9382	0.0004	0.0618	37.7238	0.0196	0	0	0.0279679	0.020882	0.0073034	0.00120485	0.0854599	0.0347109
Bay EIV 0;1e-04	0.0111732	0.0235457	0.0417253	0.0238717	-0.0888268	0.0235457	-0.0706069	-0.023242	0.0929533	0.0703334	0.3636	0.8902	0	0.1098	37.7238	0.0196	0	0	0.0162609	0.0192419	0.00815462	0.000818816	0.0903029	0.028615
Bay EIV 0.05;10	0.0730026	0.000738032	0.105744	0.0428046	-0.0269974	0.000738032	-0.134251	-0.0831574	0.280256	0.0846335	0.9214	0.9376	0.117	0.0624	37.7238	0.0196	0	0	0.1083	0.0434429	0.0124578	0.0117295	0.111614	0.108303
Bay EIV 0.05;0.1	0.0645909	0.00384598	0.0840839	0.0357361	-0.0354091	0.00384598	-0.100211	-0.0661956	0.229392	0.0738875	0.9544	0.9726	0.0828	0.0274	37.7238	0.0196	0	0	0.0676513	0.030594	0.0058305	0.00459149	0.0763577	0.0677605
Bay EIV 0.05;0.01	0.0594684	0.00574611	0.0678909	0.0307739	-0.0405316	0.00574611	-0.0735952	-0.0545696	0.192532	0.0660618	0.9672	0.984	0.0578	0.016	37.7238	0.0196	0	0	0.0437815	0.0241232	0.00355963	0.00194984	0.0596626	0.044157
Bay EIV 0.05;0.001	0.0560103	0.00703181	0.0542455	0.0269168	-0.0439897	0.00703181	-0.0503089	-0.0457241	0.16233	0.0597877	0.97	0.982	0.0458	0.018	37.7238	0.0196	0	0	0.0278042	0.0207638	0.00270817	0.000822521	0.05204	0.0286796
Bay EIV 0.05;1e-04	0.0534825	0.00797307	0.0414048	0.0236858	-0.0465175	0.00797307	-0.0276694	-0.0384502	0.134634	0.0543964	0.9442	0.975	0.0708	0.025	37.7238	0.0196	0	0	0.0161339	0.0191069	0.00242418	0.000323871	0.0492359	0.0179964
Bay EIV 0.1;10	0.0730318	0.00072731	0.105744	0.0428046	-0.0269682	0.00072731	-0.134222	-0.0831681	0.280285	0.0846228	0.9214	0.9378	0.117	0.0622	37.7238	0.0196	0	0	0.1083	0.0434429	0.0124562	0.0117295	0.111607	0.108303
Bay EIV 0.1;0.1	0.0827183	-0.00281414	0.0840916	0.0357391	-0.0172817	-0.00281414	-0.0820982	-0.0728615	0.247535	0.0672332	0.9724	0.9746	0.1248	0.0254	37.7238	0.0196	0	0	0.0677033	0.0305861	0.00488239	0.00459165	0.0698741	0.0677617
Bay EIV 0.1;0.01	0.0886908	-0.00499974	0.0679078	0.0307809	-0.0113092	-0.00499974	-0.0444059	-0.0653292	0.221788	0.0553297	0.9946	0.981	0.1732	0.019	37.7238	0.0196	0	0	0.0438491	0.0241098	0.00205064	0.00194774	0.045284	0.0441332
Bay EIV 0.1;0.001	0.0927746	-0.00649472	0.0542681	0.026927	-0.00722542	-0.00649472	-0.013589	-0.0592707	0.199138	0.0462813	1	0.9748	0.3404	0.0252	37.7238	0.0196	0	0	0.0278655	0.0207454	0.000828691	0.000818666	0.028787	0.0286123
Bay EIV 0.1;1e-04	0.0957918	-0.00759954	0.0414304	0.0236991	-0.00420817	-0.00759954	0.0145898	-0.054049	0.176994	0.0388499	1	0.9618	0.7682	0.0382	37.7238	0.0196	0	0	0.0161784	0.0190863	0.00027945	0.000319494	0.0167168	0.0178744
Bay EIV 0.15;10	0.0730611	0.000716587	0.105744	0.0428046	-0.0269389	0.000716587	-0.134193	-0.0831789	0.280315	0.084612	0.9214	0.9378	0.117	0.0622	37.7238	0.0196	0	0	0.1083	0.0434429	0.0124547	0.0117295	0.1116	0.108303
Bay EIV 0.15;0.1	0.100846	-0.00947426	0.0842285	0.0357968	0.00084565	-0.00947426	-0.0642391	-0.0796348	0.26593	0.0606862	0.9794	0.962	0.18	0.038	37.7238	0.0196	0	0	0.0678959	0.0306255	0.00461056	0.00469961	0.0679011	0.0685537
Bay EIV 0.15;0.01	0.117913	-0.0157456	0.0681957	0.0309109	0.0179132	-0.0157456	-0.0157478	-0.0763298	0.251574	0.0448387	0.9936	0.9502	0.3708	0.0498	37.7238	0.0196	0	0	0.0441431	0.0241791	0.0022695	0.00219654	0.0476392	0.0468672
Bay EIV 0.15;0.001	0.129539	-0.0200212	0.0546362	0.0271094	0.0295388	-0.0200212	0.0224538	-0.0731547	0.236624	0.0331122	0.9944	0.9112	0.7568	0.0888	37.7238	0.0196	0	0	0.0281501	0.0208272	0.00166497	0.00119328	0.0408041	0.0345439
Bay EIV 0.15;1e-04	0.138101	-0.0231722	0.0418056	0.0239138	0.0381012	-0.0231722	0.0561636	-0.0700423	0.220039	0.0236979	0.988	0.8462	0.9924	0.1538	37.7238	0.0196	0	0	0.0163932	0.0191805	0.00172043	0.000805686	0.0414781	0.0283846
Bay EIV 0.2;10	0.0730903	0.000705865	0.105744	0.0428046	-0.0269097	0.000705865	-0.134163	-0.0831896	0.280344	0.0846013	0.9214	0.9378	0.117	0.0622	37.7238	0.0196	0	0	0.1083	0.0434428	0.0124531	0.0117295	0.111593	0.108303
Bay EIV 0.2;0.1	0.118973	-0.0161344	0.0844943	0.0359092	0.018973	-0.0161344	-0.0466327	-0.0865151	0.284579	0.0542464	0.9748	0.9454	0.2482	0.0546	37.7238	0.0196	0	0	0.0682278	0.0307119	0.00501501	0.00491535	0.0708167	0.0701096
Bay EIV 0.2;0.01	0.147136	-0.0264914	0.0687563	0.0311648	0.0471357	-0.0264914	0.0123758	-0.0875734	0.281896	0.0345905	0.9646	0.887	0.6092	0.113	37.7238	0.0196	0	0	0.044659	0.0243303	0.0042162	0.00269622	0.0649322	0.0519252
Bay EIV 0.2;0.001	0.166303	-0.0335478	0.0553498	0.0274643	0.0663031	-0.0335478	0.0578195	-0.0873767	0.274787	0.0202812	0.89	0.7826	0.9494	0.2174	37.7238	0.0196	0	0	0.0286515	0.0210079	0.00521701	0.00194636	0.0722289	0.0441176
Bay EIV 0.2;1e-04	0.18041	-0.0387448	0.0425267	0.0243277	0.0804105	-0.0387448	0.0970597	-0.0864263	0.263761	0.00893673	0.5304	0.6372	0.9998	0.3628	37.7238	0.0196	0	0	0.0167716	0.0193878	0.00674713	0.00178244	0.0821409	0.042219
WM est	0	0.0178142	0	0.0190994	0	0.0178142	0	-0.01962	0	0.0552484	0	0.8414	0	0.1586	37.7238	0.0196	5000	0	0	0.0207936	0	0.000317344	0	0.0178142
Proportion of pleiotropic SNPs q = 0.40
	BetaHat int	BetaHat slope	SE int	SE slope	bias int	bias slope	LB int	LB slope	UB int	UB slope	cover int	cover slope	reject int	reject slope	Median FStat	More than 50%	errors int	errors slope	ESE int	ESE slope	MSEint	MSEslope	RMSEint	RMSEslope
IV est	0	0.0371784	0	0.0191882	0	0.0371784	0	-0.000429853	0	0.0747866	0	0.517	0	0.483	37.5295	0.1344	5000	0	NA	0.019493	NA	0.00138223	NA	0.0371784
Egger OLS FE	0.0973658	0.00119582	0.0761449	0.0308959	-0.00263417	0.00119582	-0.0518754	-0.0593591	0.246607	0.0617507	0.8124	0.8104	0.3384	0.1896	37.5295	0.1344	0	0	0.116238	0.0465339	0.0135182	0.0135127	0.116268	0.116244
Egger OLS RE	0.0973658	0.00119582	0.111911	0.0454011	-0.00263417	0.00119582	-0.121976	-0.0877887	0.316707	0.0901803	0.9364	0.9366	0.1544	0.0634	37.5295	0.1344	0	0	0.116238	0.0465339	0.0135182	0.0135127	0.116268	0.116244
Egger IV est no prior	0.0973658	0.00119582	0.111911	0.0454011	-0.00263417	0.00119582	-0.121976	-0.0877887	0.316707	0.0901803	0.9364	0.9366	0.1544	0.0634	37.5295	0.1344	0	0	0.116238	0.0465339	0.0135182	0.0135127	0.116268	0.116244
Bay EIV 0;10	0.0973077	0.00121722	0.111872	0.0453872	-0.00269232	0.00121722	-0.121957	-0.0877401	0.316572	0.0901745	0.9366	0.9372	0.1544	0.0628	37.5295	0.1344	0	0	0.116151	0.0465035	0.0134983	0.0134925	0.116182	0.116157
Bay EIV 0;0.1	0.0615799	0.0143939	0.089029	0.0379327	-0.0384201	0.0143939	-0.112914	-0.0599529	0.236074	0.0887407	0.9548	0.9554	0.0646	0.0446	37.5295	0.1344	0	0	0.0718869	0.0324506	0.00664382	0.00537491	0.0815097	0.0733138
Bay EIV 0;0.01	0.039975	0.0223773	0.072105	0.032779	-0.060025	0.0223773	-0.101348	-0.0418684	0.181298	0.086623	0.9324	0.9374	0.0152	0.0626	37.5295	0.1344	0	0	0.0465051	0.0255772	0.00576573	0.00266347	0.0759324	0.0516088
Bay EIV 0;0.001	0.0253949	0.027771	0.057786	0.0287718	-0.0746051	0.027771	-0.0878634	-0.0286207	0.138653	0.0841628	0.8362	0.8954	0.0016	0.1046	37.5295	0.1344	0	0	0.0295734	0.0220367	0.0064405	0.00164582	0.0802527	0.0405687
Bay EIV 0;1e-04	0.0147266	0.0317209	0.0442242	0.0254022	-0.0852734	0.0317209	-0.0719512	-0.0180665	0.101404	0.0815083	0.4988	0.8134	0	0.1866	37.5295	0.1344	0	0	0.0171908	0.0202991	0.00756708	0.00130174	0.086989	0.0360796
Bay EIV 0.05;10	0.0973372	0.00120636	0.111872	0.0453872	-0.00266278	0.00120636	-0.121928	-0.087751	0.316602	0.0901637	0.9366	0.937	0.1544	0.063	37.5295	0.1344	0	0	0.116151	0.0465035	0.0134982	0.0134926	0.116182	0.116158
Bay EIV 0.05;0.1	0.0798175	0.00767597	0.088846	0.0378547	-0.0201825	0.00767597	-0.0943175	-0.0665179	0.253952	0.0818699	0.972	0.9676	0.1012	0.0324	37.5295	0.1344	0	0	0.0717946	0.0323814	0.0055618	0.00521339	0.0745775	0.0722038
Bay EIV 0.05;0.01	0.0693108	0.0115633	0.0717306	0.032608	-0.0306892	0.0115633	-0.0712787	-0.0523471	0.2099	0.0754738	0.9832	0.9726	0.0678	0.0274	37.5295	0.1344	0	0	0.0462919	0.0254444	0.00308477	0.00227665	0.0555407	0.0477143
Bay EIV 0.05;0.001	0.0622496	0.0141791	0.0573206	0.0285382	-0.0377504	0.0141791	-0.0500966	-0.0417548	0.174596	0.0701129	0.986	0.9674	0.051	0.0326	37.5295	0.1344	0	0	0.0293425	0.0218769	0.00228607	0.00106203	0.0478129	0.0325887
Bay EIV 0.05;1e-04	0.0570963	0.0160897	0.0437592	0.0251323	-0.0429037	0.0160897	-0.0286701	-0.0331687	0.142863	0.0653481	0.9766	0.9466	0.0644	0.0534	37.5295	0.1344	0	0	0.0170069	0.0201268	0.00212996	0.000548113	0.0461515	0.0234118
Bay EIV 0.1;10	0.0973668	0.00119549	0.111872	0.0453872	-0.00263324	0.00119549	-0.121898	-0.0877618	0.316632	0.0901528	0.9368	0.937	0.1544	0.063	37.5295	0.1344	0	0	0.116152	0.0465036	0.0134981	0.0134926	0.116182	0.116158
Bay EIV 0.1;0.1	0.098055	0.000958043	0.0887905	0.037831	-0.00194499	0.000958043	-0.0759712	-0.0731893	0.272081	0.0751054	0.9768	0.9714	0.1554	0.0286	37.5295	0.1344	0	0	0.0718377	0.032359	0.00516444	0.00516158	0.0718641	0.0718441
Bay EIV 0.1;0.01	0.0986466	0.000749416	0.0716201	0.0325571	-0.00135342	0.000749416	-0.0417263	-0.0630614	0.239019	0.0645602	0.9958	0.9834	0.1992	0.0166	37.5295	0.1344	0	0	0.0462946	0.0253917	0.00214502	0.00214375	0.0463144	0.0463007
Bay EIV 0.1;0.001	0.0991043	0.000587104	0.0571857	0.0284699	-0.000895709	0.000587104	-0.0129776	-0.0552129	0.211186	0.0563871	0.9996	0.984	0.3582	0.016	37.5295	0.1344	0	0	0.0293234	0.0218128	0.000860666	0.000860208	0.0293371	0.0293293
Bay EIV 0.1;1e-04	0.0994661	0.00045852	0.0436258	0.025054	-0.000533908	0.00045852	0.013961	-0.0486465	0.184971	0.0495635	1	0.9788	0.753	0.0212	37.5295	0.1344	0	0	0.016984	0.0200629	0.00028874	0.000288665	0.0169924	0.0169901
Bay EIV 0.15;10	0.0973963	0.00118462	0.111872	0.0453872	-0.0026037	0.00118462	-0.121868	-0.0877727	0.316661	0.0901419	0.9366	0.9368	0.1544	0.0632	37.5295	0.1344	0	0	0.116152	0.0465037	0.0134981	0.0134927	0.116181	0.116158
Bay EIV 0.15;0.1	0.116293	-0.00575989	0.088863	0.0378616	0.0162925	-0.00575989	-0.0578757	-0.0799672	0.290461	0.0684474	0.9748	0.9704	0.2192	0.0296	37.5295	0.1344	0	0	0.072016	0.0323833	0.00545176	0.00521949	0.073836	0.072246
Bay EIV 0.15;0.01	0.127982	-0.0100645	0.0717754	0.0326274	0.0279824	-0.0100645	-0.0126949	-0.0740131	0.26866	0.053884	0.99	0.9722	0.4066	0.0278	37.5295	0.1344	0	0	0.0465132	0.0254196	0.00294649	0.00226477	0.0542816	0.0475896
Bay EIV 0.15;0.001	0.135959	-0.0130049	0.0573838	0.0285682	0.035959	-0.0130049	0.0234889	-0.0689975	0.248429	0.0429877	0.9924	0.9592	0.7596	0.0408	37.5295	0.1344	0	0	0.0295168	0.0218452	0.00216429	0.00104037	0.0465219	0.0322547
Bay EIV 0.15;1e-04	0.141836	-0.0151727	0.0438272	0.0251692	0.0418358	-0.0151727	0.0559361	-0.0645034	0.227736	0.0341581	0.9884	0.9286	0.9918	0.0714	37.5295	0.1344	0	0	0.0171226	0.0201087	0.00204342	0.000523394	0.0452042	0.0228778
Bay EIV 0.2;10	0.0974258	0.00117376	0.111872	0.0453872	-0.00257415	0.00117376	-0.121839	-0.0877836	0.316691	0.0901311	0.9368	0.9366	0.1546	0.0634	37.5295	0.1344	0	0	0.116152	0.0465037	0.013498	0.0134928	0.116181	0.116158
Bay EIV 0.2;0.1	0.13453	-0.0124778	0.0890634	0.0379466	0.0345301	-0.0124778	-0.0400309	-0.0868517	0.309091	0.0618961	0.966	0.9586	0.3014	0.0414	37.5295	0.1344	0	0	0.0723285	0.0324544	0.00642374	0.00538711	0.0801482	0.0733969
Bay EIV 0.2;0.01	0.157318	-0.0208784	0.0721951	0.0328182	0.0573182	-0.0208784	0.0158183	-0.0852008	0.298818	0.043444	0.9512	0.935	0.6226	0.065	37.5295	0.1344	0	0	0.0469446	0.0255279	0.00548917	0.0026397	0.0740889	0.051378
Bay EIV 0.2;0.001	0.172814	-0.0265968	0.0579133	0.0288322	0.0728136	-0.0265968	0.0593057	-0.083107	0.286322	0.0299133	0.8816	0.8796	0.9514	0.1204	37.5295	0.1344	0	0	0.0299183	0.0219737	0.00619693	0.0016025	0.0787206	0.0400312
Bay EIV 0.2;1e-04	0.184206	-0.0308038	0.0443611	0.0254766	0.0842056	-0.0308038	0.0972595	-0.080737	0.271152	0.0191293	0.5294	0.7856	0.9998	0.2144	37.5295	0.1344	0	0	0.017419	0.0202632	0.00739401	0.0012523	0.0859884	0.0353878
WM est	0	0.0259992	0	0.0196157	0	0.0259992	0	-0.0124469	0	0.0644453	0	0.7224	0	0.2776	37.5295	0.1344	5000	0	0	0.0231867	0	0.00067596	0	0.0259992

## Sheet: Scenario 5 theta 0.05
Directional InSIDE L = 0; B=0.10
	BetaHat int	BetaHat slope	SE int	SE slope	bias int	bias slope	LB int	LB slope	UB int	UB slope	cover int	cover slope	reject int	reject slope	Median FStat	More than 50%	errors int	errors slope	ESE int	ESE slope	MSEint	MSEslope	RMSEint	RMSEslope
IV est	0	0.0938681	0	0.0209582	0	0.0438681	0	0.0527908	0	0.134945	0	0.4616	0	0.9974	38.0861	0.1332	5000	0	NA	0.021927	NA	0.00192441	NA	0.0438681
Egger OLS FE	0.120254	0.0498767	0.0808416	0.0324004	0.0202538	-0.000123269	-0.0381928	-0.0136269	0.2787	0.11338	0.7798	0.774	0.4014	0.413	38.0861	0.1332	0	0	0.128034	0.0516946	0.016803	0.0163928	0.129626	0.128034
Egger OLS RE	0.120254	0.0498767	0.1245	0.0498943	0.0202538	-0.000123269	-0.123761	-0.0479143	0.364269	0.147668	0.9338	0.931	0.1754	0.1976	38.0861	0.1332	0	0	0.128034	0.0516946	0.016803	0.0163928	0.129626	0.128034
Egger IV est no prior	0.120254	0.0498767	0.1245	0.0498943	0.0202538	-0.000123269	-0.123761	-0.0479143	0.364269	0.147668	0.9338	0.931	0.1754	0.1976	38.0861	0.1332	0	0	0.128034	0.0516946	0.016803	0.0163928	0.129626	0.128034
Bay EIV 0;10	0.120185	0.0499008	0.124451	0.0498771	0.020185	-9.91607e-05	-0.123734	-0.0478564	0.364104	0.147658	0.9338	0.931	0.1754	0.1976	38.0861	0.1332	0	0	0.127929	0.0516585	0.0167732	0.0163658	0.129511	0.127929
Bay EIV 0;0.1	0.0728139	0.0671837	0.0969185	0.0409952	-0.0271861	0.0171837	-0.117143	-0.0131655	0.262771	0.147533	0.9714	0.951	0.0702	0.3586	38.0861	0.1332	0	0	0.0760357	0.0356968	0.00652051	0.00607671	0.0807497	0.0779532
Bay EIV 0;0.01	0.0460793	0.0769653	0.0775786	0.0352115	-0.0539207	0.0269653	-0.105972	0.00795204	0.198131	0.145979	0.9594	0.9222	0.0152	0.6084	38.0861	0.1332	0	0	0.0480607	0.0283978	0.00521728	0.00303696	0.0722307	0.0551086
Bay EIV 0;0.001	0.0287765	0.0833057	0.0616825	0.0308705	-0.0712235	0.0333057	-0.092119	0.0228007	0.149672	0.143811	0.8936	0.8584	0.001	0.8184	38.0861	0.1332	0	0	0.0300848	0.0247631	0.00597789	0.00201436	0.0773168	0.0448816
Bay EIV 0;1e-04	0.0164793	0.0878162	0.046927	0.0273187	-0.0835207	0.0378162	-0.0754959	0.0342725	0.108455	0.14136	0.607	0.7584	0	0.9378	38.0861	0.1332	0	0	0.0172831	0.0229666	0.00727441	0.00172877	0.0852902	0.0415785
Bay EIV 0.05;10	0.120218	0.0498887	0.124451	0.0498771	0.0202184	-0.000111284	-0.1237	-0.0478686	0.364137	0.147646	0.9338	0.9312	0.1754	0.1976	38.0861	0.1332	0	0	0.127929	0.0516584	0.0167746	0.0163658	0.129517	0.127929
Bay EIV 0.05;0.1	0.0924328	0.06003	0.0966722	0.0408912	-0.00756724	0.01003	-0.0970413	-0.0201152	0.281907	0.140175	0.9814	0.9634	0.1158	0.2952	38.0861	0.1332	0	0	0.0758671	0.0355388	0.00581308	0.00585642	0.0762435	0.0765272
Bay EIV 0.05;0.01	0.0768173	0.0657468	0.0771067	0.0349964	-0.0231827	0.0157468	-0.0743091	-0.00284483	0.227944	0.134338	0.9926	0.962	0.0654	0.457	38.0861	0.1332	0	0	0.0477632	0.0281537	0.00281876	0.00252928	0.053092	0.050292
Bay EIV 0.05;0.001	0.0667327	0.0694448	0.0611199	0.0305868	-0.0332673	0.0194448	-0.05306	0.00949574	0.186525	0.129394	0.9936	0.9472	0.0412	0.6474	38.0861	0.1332	0	0	0.0297924	0.0244917	0.0019943	0.00126569	0.0446576	0.0355765
Bay EIV 0.05;1e-04	0.0595761	0.0720719	0.0463811	0.026998	-0.0404239	0.0220719	-0.0313293	0.0191568	0.150481	0.124987	0.9886	0.916	0.0474	0.8068	38.0861	0.1332	0	0	0.0170638	0.0226882	0.00192526	0.000778341	0.0438778	0.0278988
Bay EIV 0.1;10	0.120252	0.0498766	0.124451	0.0498771	0.0202517	-0.000123407	-0.123667	-0.0478807	0.36417	0.147634	0.9338	0.9312	0.1754	0.1976	38.0861	0.1332	0	0	0.127929	0.0516583	0.016776	0.0163659	0.129522	0.127929
Bay EIV 0.1;0.1	0.112052	0.0528764	0.0965575	0.0408426	0.0120517	0.00287635	-0.0771975	-0.0271737	0.301301	0.132926	0.9822	0.9712	0.169	0.2378	38.0861	0.1332	0	0	0.0758371	0.0354247	0.00589651	0.00575954	0.0767887	0.0758916
Bay EIV 0.1;0.01	0.107555	0.0545283	0.0768868	0.034896	0.00755538	0.00452834	-0.04314	-0.0138665	0.258251	0.122923	0.9982	0.981	0.2046	0.3118	38.0861	0.1332	0	0	0.0476719	0.027979	0.00232969	0.00229311	0.0482669	0.0478865
Bay EIV 0.1;0.001	0.104689	0.0555839	0.0608575	0.0304542	0.004689	0.00558394	-0.0145896	-0.00410516	0.223968	0.115273	0.9998	0.9814	0.3426	0.4324	38.0861	0.1332	0	0	0.0296934	0.0243013	0.000903687	0.000912881	0.0300614	0.0302139
Bay EIV 0.1;1e-04	0.102673	0.0563275	0.0461273	0.0268482	0.00267292	0.00632753	0.0122651	0.00370593	0.193081	0.108949	1	0.9744	0.7262	0.5624	38.0861	0.1332	0	0	0.0169865	0.0225024	0.000295685	0.000328579	0.0171955	0.0181267
Bay EIV 0.15;10	0.120285	0.0498645	0.124451	0.0498771	0.020285	-0.000135531	-0.123634	-0.0478928	0.364204	0.147622	0.9338	0.9316	0.1754	0.1976	38.0861	0.1332	0	0	0.12793	0.0516582	0.0167775	0.016366	0.129528	0.12793
Bay EIV 0.15;0.1	0.131671	0.0457227	0.0965743	0.0408496	0.0316706	-0.00427734	-0.0576117	-0.0343411	0.320953	0.125786	0.976	0.9712	0.2372	0.1828	38.0861	0.1332	0	0	0.075946	0.0353548	0.00677082	0.00578609	0.082285	0.0760663
Bay EIV 0.15;0.01	0.138293	0.0433098	0.0769203	0.0349108	0.0382934	-0.00669016	-0.0124676	-0.0251141	0.289054	0.111734	0.988	0.9766	0.4138	0.1902	38.0861	0.1332	0	0	0.0477881	0.0278751	0.00375009	0.00232846	0.061238	0.0482541
Bay EIV 0.15;0.001	0.142645	0.0417231	0.0609001	0.0304749	0.0426453	-0.00827692	0.0232833	-0.0180067	0.262007	0.101453	0.9924	0.9708	0.7522	0.2258	38.0861	0.1332	0	0	0.0297898	0.0241939	0.00270605	0.000955942	0.0520197	0.0309183
Bay EIV 0.15;1e-04	0.14577	0.0405832	0.0461709	0.0268728	0.0457697	-0.00941681	0.0552764	-0.0120866	0.236263	0.0932529	0.9882	0.9512	0.9926	0.2932	38.0861	0.1332	0	0	0.0170531	0.0224116	0.00238568	0.000379485	0.0488434	0.0194804
Bay EIV 0.2;10	0.120318	0.0498523	0.124451	0.0498771	0.0203183	-0.000147654	-0.1236	-0.0479049	0.364237	0.14761	0.9338	0.9316	0.1754	0.1976	38.0861	0.1332	0	0	0.12793	0.0516581	0.0167789	0.0163661	0.129533	0.12793
Bay EIV 0.2;0.1	0.151289	0.038569	0.0967222	0.0409119	0.0512895	-0.011431	-0.0382825	-0.0416168	0.340861	0.118755	0.9588	0.9606	0.3208	0.1324	38.0861	0.1332	0	0	0.0761931	0.0353293	0.00843599	0.00593605	0.0918476	0.0770458
Bay EIV 0.2;0.01	0.169032	0.0320913	0.0772086	0.0350416	0.0690315	-0.0179087	0.0177055	-0.0365889	0.320358	0.100772	0.9422	0.9492	0.6314	0.1028	38.0861	0.1332	0	0	0.0481103	0.0278428	0.00707995	0.00263532	0.0841424	0.0513354
Bay EIV 0.2;0.001	0.180602	0.0278622	0.0612492	0.0306498	0.0806015	-0.0221378	0.0605553	-0.0322104	0.300648	0.0879348	0.866	0.91	0.9534	0.0916	38.0861	0.1332	0	0	0.0300797	0.0241706	0.0074014	0.00139487	0.0860314	0.037348
Bay EIV 0.2;1e-04	0.188867	0.0248389	0.046513	0.0270722	0.0888665	-0.0251611	0.0977027	-0.0282217	0.28003	0.0778994	0.52	0.8506	1	0.1024	38.0861	0.1332	0	0	0.017262	0.022417	0.00819524	0.000931061	0.0905275	0.0305133
WM est	0	0.0809818	0	0.0210005	0	0.0309818	0	0.0398215	0	0.122142	0	0.6814	0	0.9526	38.0861	0.1332	5000	0	0	0.0270721	0	0.000959869	0	0.0309818
Directional InSIDE L = 0; B=0.30
	BetaHat int	BetaHat slope	SE int	SE slope	bias int	bias slope	LB int	LB slope	UB int	UB slope	cover int	cover slope	reject int	reject slope	Median FStat	More than 50%	errors int	errors slope	ESE int	ESE slope	MSEint	MSEslope	RMSEint	RMSEslope
IV est	0	0.109799	0	0.0242143	0	0.0597988	0	0.0623396	0	0.157258	0	0.3076	0	0.998	38.3671	0.1246	5000	0	NA	0.0251428	NA	0.0035759	NA	0.0597988
Egger OLS FE	0.137223	0.0602213	0.0830648	0.0328503	0.0372227	0.0102213	-0.0255813	-0.00416401	0.300027	0.124607	0.729	0.7186	0.4422	0.5006	38.3671	0.1246	0	0	0.148493	0.0594757	0.0234357	0.0221546	0.153087	0.148844
Egger OLS RE	0.137223	0.0602213	0.147842	0.0584512	0.0372227	0.0102213	-0.152543	-0.0543408	0.426988	0.174784	0.9346	0.9272	0.154	0.1996	38.3671	0.1246	0	0	0.148493	0.0594757	0.0234357	0.0221546	0.153087	0.148844
Egger IV est no prior	0.137223	0.0602213	0.147842	0.0584512	0.0372227	0.0102213	-0.152543	-0.0543408	0.426988	0.174784	0.9346	0.9272	0.154	0.1996	38.3671	0.1246	0	0	0.148493	0.0594757	0.0234357	0.0221546	0.153087	0.148844
Bay EIV 0;10	0.13714	0.06025	0.147781	0.0584299	0.0371399	0.01025	-0.152505	-0.0542704	0.426785	0.17477	0.9348	0.9274	0.1538	0.1998	38.3671	0.1246	0	0	0.148362	0.0594313	0.0233906	0.0221163	0.15294	0.148715
Bay EIV 0;0.1	0.0810516	0.0804724	0.113826	0.0475774	-0.0189484	0.0304724	-0.142043	-0.0127776	0.304146	0.173722	0.9796	0.932	0.0534	0.386	38.3671	0.1246	0	0	0.0856251	0.0402868	0.0076907	0.00826022	0.0876966	0.0908858
Bay EIV 0;0.01	0.0505647	0.0914897	0.0905127	0.0406776	-0.0494353	0.0414897	-0.126837	0.0117632	0.227966	0.171216	0.9784	0.8808	0.0106	0.638	38.3671	0.1246	0	0	0.0532697	0.0320315	0.00528151	0.00455906	0.072674	0.0675208
Bay EIV 0;0.001	0.0312818	0.0984663	0.0716295	0.0355815	-0.0687182	0.0484663	-0.109109	0.0287277	0.171673	0.168205	0.9466	0.776	0	0.846	38.3671	0.1246	0	0	0.0329995	0.0280909	0.00581116	0.00343794	0.0762309	0.058634
Bay EIV 0;1e-04	0.0177926	0.10335	0.0542981	0.0314675	-0.0822074	0.0533502	-0.0886297	0.041675	0.124215	0.165025	0.795	0.6398	0	0.9534	38.3671	0.1246	0	0	0.0188133	0.0262054	0.00711199	0.00320019	0.0843326	0.0565702
Bay EIV 0.05;10	0.137175	0.0602374	0.147781	0.0584299	0.037175	0.0102374	-0.15247	-0.0542831	0.42682	0.174758	0.9348	0.9274	0.154	0.1998	38.3671	0.1246	0	0	0.148362	0.0594313	0.0233934	0.0221162	0.152949	0.148715
Bay EIV 0.05;0.1	0.101312	0.0731658	0.113566	0.047469	0.00131199	0.0231658	-0.121273	-0.0198717	0.323897	0.166203	0.9824	0.9468	0.0852	0.3232	38.3671	0.1246	0	0	0.0855523	0.0401771	0.00732091	0.00785584	0.0855623	0.0886332
Bay EIV 0.05;0.01	0.0819364	0.080168	0.090033	0.0404614	-0.0180636	0.030168	-0.094525	0.000865198	0.258398	0.159471	0.9954	0.931	0.0406	0.503	38.3671	0.1246	0	0	0.0530766	0.031847	0.00314342	0.00372723	0.0560662	0.0610511
Bay EIV 0.05;0.001	0.0697272	0.084586	0.0710703	0.0353023	-0.0302728	0.034586	-0.0695681	0.0153948	0.209022	0.153777	0.9968	0.8934	0.0212	0.7064	38.3671	0.1246	0	0	0.0327948	0.0278789	0.00199194	0.00227169	0.0446312	0.0476623
Bay EIV 0.05;1e-04	0.0612082	0.0876711	0.0537648	0.0311562	-0.0387918	0.0376711	-0.0441689	0.0266061	0.166585	0.148736	0.9954	0.829	0.0142	0.8594	38.3671	0.1246	0	0	0.0186555	0.0259833	0.00185283	0.00176714	0.0430445	0.0420374
Bay EIV 0.1;10	0.13721	0.0602247	0.147781	0.0584299	0.0372102	0.0102247	-0.152435	-0.0542957	0.426855	0.174745	0.9348	0.9274	0.154	0.1996	38.3671	0.1246	0	0	0.148363	0.0594313	0.0233961	0.0221161	0.152958	0.148715
Bay EIV 0.1;0.1	0.121572	0.0658592	0.113424	0.0474098	0.0215724	0.0158592	-0.100734	-0.0270623	0.343879	0.158781	0.9812	0.9582	0.1254	0.2622	38.3671	0.1246	0	0	0.0856026	0.0401076	0.00779318	0.00757933	0.088279	0.0870593
Bay EIV 0.1;0.01	0.113308	0.0688463	0.0897734	0.0403444	0.0133082	0.0188463	-0.0626444	-0.0102271	0.289261	0.14792	0.9978	0.9628	0.1278	0.3738	38.3671	0.1246	0	0	0.0530613	0.0317255	0.00299261	0.00317069	0.0547047	0.0563088
Bay EIV 0.1;0.001	0.108173	0.0707057	0.0707696	0.0351519	0.00817258	0.0207057	-0.0305333	0.00180926	0.246878	0.139602	1	0.951	0.1942	0.516	38.3671	0.1246	0	0	0.0327536	0.0277399	0.00113959	0.00150152	0.0337578	0.0387495
Bay EIV 0.1;1e-04	0.104624	0.071992	0.0534792	0.0309891	0.00462375	0.021992	-0.000193458	0.0112545	0.209441	0.132729	1	0.9314	0.5052	0.6698	38.3671	0.1246	0	0	0.0186157	0.0258432	0.000367925	0.000830193	0.0191814	0.0288131
Bay EIV 0.15;10	0.137245	0.060212	0.147781	0.0584299	0.0372453	0.010212	-0.152399	-0.0543084	0.42689	0.174732	0.9348	0.9274	0.1542	0.1996	38.3671	0.1246	0	0	0.148363	0.0594313	0.0233989	0.022116	0.152967	0.148714
Bay EIV 0.15;0.1	0.141833	0.0585526	0.1134	0.0474	0.0418328	0.00855258	-0.0804276	-0.0343498	0.364093	0.151455	0.9758	0.9674	0.1768	0.2096	38.3671	0.1246	0	0	0.085776	0.0400784	0.00910751	0.00743067	0.0954333	0.0862013
Bay EIV 0.15;0.01	0.14468	0.0575246	0.0897357	0.0403273	0.0446799	0.00752462	-0.0311987	-0.0215155	0.320559	0.136565	0.9886	0.9802	0.29	0.2558	38.3671	0.1246	0	0	0.0532241	0.0316676	0.0048291	0.00288942	0.0694917	0.0537533
Bay EIV 0.15;0.001	0.146618	0.0568254	0.0707301	0.0351319	0.046618	0.00682542	0.00798953	-0.0120318	0.285246	0.125683	0.9946	0.9792	0.5972	0.3246	38.3671	0.1246	0	0	0.0328762	0.0276748	0.00325408	0.00112743	0.0570446	0.0335773
Bay EIV 0.15;1e-04	0.148039	0.0563129	0.0534444	0.0309681	0.0480393	0.00631287	0.0432902	-0.00438349	0.252788	0.117009	0.9962	0.9694	0.9652	0.4198	38.3671	0.1246	0	0	0.0186948	0.0257865	0.00265727	0.000389348	0.0515487	0.0197319
Bay EIV 0.2;10	0.13728	0.0601994	0.147781	0.0584299	0.0372805	0.0101994	-0.152364	-0.054321	0.426925	0.17472	0.9346	0.9274	0.1542	0.1996	38.3671	0.1246	0	0	0.148364	0.0594313	0.0234017	0.0221159	0.152976	0.148714
Bay EIV 0.2;0.1	0.162093	0.051246	0.113495	0.0474397	0.0620932	0.00124595	-0.060353	-0.0417342	0.384539	0.144226	0.9626	0.9684	0.243	0.1612	38.3671	0.1246	0	0	0.0860716	0.0400897	0.0112639	0.00740987	0.106131	0.0860806
Bay EIV 0.2;0.01	0.176052	0.0462029	0.0899201	0.0404105	0.0760517	-0.00379708	-0.000188509	-0.0330001	0.352292	0.125406	0.9608	0.977	0.4982	0.153	38.3671	0.1246	0	0	0.0535632	0.0316739	0.00865288	0.00288344	0.0930208	0.0536977
Bay EIV 0.2;0.001	0.185063	0.0429451	0.0709518	0.0352422	0.0850634	-0.00705486	0.0460003	-0.0261283	0.324126	0.112019	0.9272	0.9698	0.883	0.1692	38.3671	0.1246	0	0	0.0331611	0.0276843	0.00833543	0.00114943	0.0912986	0.0339032
Bay EIV 0.2;1e-04	0.191455	0.0406337	0.0536606	0.0310933	0.0914549	-0.00936625	0.086282	-0.0203081	0.296628	0.101576	0.7102	0.9558	1	0.2022	38.3671	0.1246	0	0	0.0188912	0.0258138	0.00872087	0.000444604	0.0933856	0.0210856
WM est	0	0.0932434	0	0.0222185	0	0.0432434	0	0.0496961	0	0.136791	0	0.5544	0	0.9684	38.3671	0.1246	5000	0	0	0.0328632	0	0.00187	0	0.0432434
Directional InSIDE L = 0; B=0.60
	BetaHat int	BetaHat slope	SE int	SE slope	bias int	bias slope	LB int	LB slope	UB int	UB slope	cover int	cover slope	reject int	reject slope	Median FStat	More than 50%	errors int	errors slope	ESE int	ESE slope	MSEint	MSEslope	RMSEint	RMSEslope
IV est	0	0.135359	0	0.0295309	0	0.0853592	0	0.0774797	0	0.193239	0	0.1682	0	0.9996	38.7723	0.1202	5000	0	NA	0.0320457	NA	0.00728619	NA	0.0853592
Egger OLS FE	0.129824	0.0891639	0.0866939	0.033433	0.0298242	0.0391639	-0.0400928	0.0236364	0.299741	0.154691	0.6522	0.5446	0.4422	0.6584	38.7723	0.1202	0	0	0.185824	0.0744368	0.03542	0.0360643	0.188202	0.189906
Egger OLS RE	0.129824	0.0891639	0.188789	0.0727645	0.0298242	0.0391639	-0.240196	-0.0534519	0.499844	0.23178	0.9442	0.8942	0.1012	0.2656	38.7723	0.1202	0	0	0.185824	0.0744368	0.03542	0.0360643	0.188202	0.189906
Egger IV est no prior	0.129824	0.0891639	0.188789	0.0727645	0.0298242	0.0391639	-0.240196	-0.0534519	0.499844	0.23178	0.9442	0.8942	0.1012	0.2656	38.7723	0.1202	0	0	0.185824	0.0744368	0.03542	0.0360643	0.188202	0.189906
Bay EIV 0;10	0.129745	0.0891905	0.188704	0.0727355	0.0297447	0.0391905	-0.240108	-0.0533686	0.499597	0.23175	0.9442	0.8942	0.1012	0.2658	38.7723	0.1202	0	0	0.185644	0.0743774	0.0353484	0.0359996	0.188012	0.189736
Bay EIV 0;0.1	0.0734287	0.109186	0.14239	0.0582551	-0.0265713	0.0591864	-0.20565	-0.00499154	0.352508	0.223364	0.9848	0.8486	0.0274	0.4714	38.7723	0.1202	0	0	0.102769	0.0497915	0.0112675	0.0140645	0.106148	0.118594
Bay EIV 0;0.01	0.0448067	0.119376	0.111863	0.0494232	-0.0551933	0.0693759	-0.174441	0.0225082	0.264054	0.216244	0.9876	0.7522	0.0032	0.7084	38.7723	0.1202	0	0	0.0625365	0.0399721	0.00695712	0.00872382	0.0834093	0.0934014
Bay EIV 0;0.001	0.0273406	0.125601	0.0877951	0.0430894	-0.0726594	0.0756013	-0.144735	0.0411475	0.199416	0.210055	0.9754	0.6168	0	0.8848	38.7723	0.1202	0	0	0.0381845	0.0354836	0.00673744	0.0071736	0.0820819	0.0846971
Bay EIV 0;1e-04	0.0154025	0.129859	0.0661451	0.0380976	-0.0845975	0.0798593	-0.114239	0.0551894	0.145045	0.204529	0.9078	0.4462	0	0.9692	38.7723	0.1202	0	0	0.0215436	0.0333595	0.00762086	0.00684164	0.0872975	0.0827142
Bay EIV 0.05;10	0.129783	0.089177	0.188704	0.0727355	0.029783	0.039177	-0.240069	-0.0533821	0.499635	0.231736	0.9442	0.8942	0.1012	0.2658	38.7723	0.1202	0	0	0.185645	0.0743776	0.0353511	0.0359989	0.188019	0.189734
Bay EIV 0.05;0.1	0.0946943	0.101696	0.142188	0.058172	-0.00530569	0.0516956	-0.18399	-0.0123195	0.373379	0.215711	0.9864	0.8798	0.0424	0.414	38.7723	0.1202	0	0	0.102864	0.0497365	0.0106092	0.0132535	0.103001	0.115124
Bay EIV 0.05;0.01	0.0771219	0.107984	0.111511	0.0492656	-0.0228781	0.0579835	-0.141436	0.0114247	0.29568	0.204542	0.9968	0.8284	0.0144	0.6088	38.7723	0.1202	0	0	0.0625339	0.0398422	0.00443389	0.00727257	0.0665875	0.0852794
Bay EIV 0.05;0.001	0.0664908	0.111793	0.0873983	0.0428916	-0.0335092	0.061793	-0.104807	0.0277271	0.237788	0.195859	0.9988	0.7494	0.0032	0.786	38.7723	0.1202	0	0	0.0381423	0.0353167	0.0025777	0.0052732	0.0507711	0.0726168
Bay EIV 0.05;1e-04	0.0592668	0.114384	0.0657752	0.0378807	-0.0407332	0.0643837	-0.0696502	0.0401388	0.188184	0.188629	0.9992	0.6406	0.0016	0.905	38.7723	0.1202	0	0	0.0214996	0.0331757	0.00212143	0.00460749	0.046059	0.0678785
Bay EIV 0.1;10	0.129821	0.0891635	0.188704	0.0727355	0.0298214	0.0391635	-0.240031	-0.0533956	0.499674	0.231723	0.9442	0.8942	0.1012	0.2658	38.7723	0.1202	0	0	0.185646	0.0743777	0.0353537	0.0359982	0.188026	0.189732
Bay EIV 0.1;0.1	0.11596	0.0942047	0.142087	0.0581299	0.0159599	0.0442047	-0.162526	-0.0197278	0.394446	0.208137	0.9868	0.9058	0.0626	0.3564	38.7723	0.1202	0	0	0.103073	0.0497154	0.0108787	0.0125781	0.104301	0.112152
Bay EIV 0.1;0.01	0.109437	0.0965912	0.111339	0.0491877	0.00943703	0.0465912	-0.108783	0.000184982	0.327657	0.192997	0.9996	0.8894	0.0486	0.4968	38.7723	0.1202	0	0	0.0626878	0.0397625	0.00401882	0.0061005	0.0633942	0.0781057
Bay EIV 0.1;0.001	0.105641	0.0979847	0.0872078	0.0427953	0.00564095	0.0479847	-0.0652831	0.0141074	0.276565	0.181862	1	0.8516	0.054	0.65	38.7723	0.1202	0	0	0.0382405	0.0352063	0.00149415	0.00376486	0.0386543	0.0613585
Bay EIV 0.1;1e-04	0.103131	0.098908	0.0655999	0.0377765	0.00313103	0.048908	-0.0254424	0.0248675	0.231704	0.172948	1	0.7964	0.1482	0.786	38.7723	0.1202	0	0	0.0215554	0.0330546	0.000474438	0.00285663	0.0217816	0.0534474
Bay EIV 0.15;10	0.12986	0.08915	0.188704	0.0727355	0.0298597	0.03915	-0.239992	-0.053409	0.499712	0.231709	0.9442	0.8942	0.1012	0.2656	38.7723	0.1202	0	0	0.185647	0.0743779	0.0353564	0.0359975	0.188033	0.18973
Bay EIV 0.15;0.1	0.137225	0.0867138	0.142086	0.0581288	0.0372255	0.0367138	-0.141259	-0.0272165	0.41571	0.200644	0.9854	0.927	0.0916	0.303	38.7723	0.1202	0	0	0.103394	0.0497283	0.0120761	0.0120382	0.109891	0.109719
Bay EIV 0.15;0.01	0.141752	0.0851989	0.111347	0.0491898	0.0417522	0.0351989	-0.0764841	-0.0112113	0.359988	0.181609	0.9956	0.934	0.1194	0.3898	38.7723	0.1202	0	0	0.0629972	0.0397334	0.00571189	0.00520761	0.0755771	0.0721637
Bay EIV 0.15;0.001	0.144791	0.0841763	0.0872243	0.0428012	0.0447911	0.0341763	-0.0261655	0.000287509	0.315748	0.168065	0.999	0.9216	0.2576	0.4972	38.7723	0.1202	0	0	0.0384779	0.035153	0.00348679	0.00264857	0.0590491	0.0514643
Bay EIV 0.15;1e-04	0.146995	0.0834323	0.0656202	0.0377853	0.0469953	0.0334323	0.018382	0.00937443	0.275609	0.15749	0.9994	0.9012	0.762	0.6042	38.7723	0.1202	0	0	0.0217102	0.032997	0.00267989	0.00158905	0.0517676	0.039863
Bay EIV 0.2;10	0.129898	0.0891365	0.188704	0.0727355	0.0298981	0.0391365	-0.239954	-0.0534225	0.49975	0.231696	0.9442	0.8942	0.1012	0.2656	38.7723	0.1202	0	0	0.185648	0.0743781	0.035359	0.0359968	0.18804	0.189728
Bay EIV 0.2;0.1	0.158491	0.079223	0.142186	0.0581687	0.0584911	0.029223	-0.120188	-0.0347856	0.43717	0.193232	0.9794	0.944	0.1226	0.2558	38.7723	0.1202	0	0	0.103827	0.0497752	0.0142012	0.0116339	0.119169	0.107861
Bay EIV 0.2;0.01	0.174067	0.0738065	0.111535	0.0492717	0.0740674	0.0238065	-0.0445382	-0.0227642	0.392673	0.170377	0.9846	0.9596	0.2398	0.2804	38.7723	0.1202	0	0	0.0634597	0.0397549	0.00951311	0.00459389	0.0975352	0.0677782
Bay EIV 0.2;0.001	0.183941	0.070368	0.0874473	0.0429089	0.0839413	0.020368	0.0125478	-0.0137318	0.355335	0.154468	0.981	0.958	0.6156	0.3308	38.7723	0.1202	0	0	0.0388521	0.0351569	0.00855563	0.00192434	0.0924966	0.0438673
Bay EIV 0.2;1e-04	0.19086	0.0679567	0.0658351	0.0379068	0.0908595	0.0179567	0.0618251	-0.00633938	0.319894	0.142253	0.9284	0.9494	0.9892	0.4038	38.7723	0.1202	0	0	0.021962	0.0330032	0.00873778	0.000804772	0.0934761	0.0283685
WM est	0	0.111848	0	0.0244198	0	0.0618479	0	0.0639859	0	0.15971	0	0.4346	0	0.974	38.7723	0.1202	5000	0	0	0.0451314	0	0.00382516	0	0.0618479
Directional InSIDE L = 0; B=1.00
	BetaHat int	BetaHat slope	SE int	SE slope	bias int	bias slope	LB int	LB slope	UB int	UB slope	cover int	cover slope	reject int	reject slope	Median FStat	More than 50%	errors int	errors slope	ESE int	ESE slope	MSEint	MSEslope	RMSEint	RMSEslope
IV est	0	0.170527	0	0.0366949	0	0.120527	0	0.0986062	0	0.242448	0	0.0878	0	0.9992	38.948	0.1288	5000	0	NA	0.0411055	NA	0.0145267	NA	0.120527
Egger OLS FE	0.0814346	0.141762	0.0924554	0.0345117	-0.0185654	0.0917622	-0.0997747	0.0741205	0.262644	0.209404	0.5696	0.3318	0.436	0.8044	38.948	0.1288	0	0	0.233135	0.0941451	0.0546967	0.0627723	0.233873	0.250544
Egger OLS RE	0.0814346	0.141762	0.247392	0.0922676	-0.0185654	0.0917622	-0.403445	-0.0390789	0.566314	0.322603	0.9526	0.7908	0.0448	0.374	38.948	0.1288	0	0	0.233135	0.0941451	0.0546967	0.0627723	0.233873	0.250544
Egger IV est no prior	0.0814346	0.141762	0.247392	0.0922676	-0.0185654	0.0917622	-0.403445	-0.0390789	0.566314	0.322603	0.9526	0.7908	0.0448	0.374	38.948	0.1288	0	0	0.233135	0.0941451	0.0546967	0.0627723	0.233873	0.250544
Bay EIV 0;10	0.081399	0.141772	0.247264	0.0922256	-0.018601	0.0917724	-0.403229	-0.0389865	0.566027	0.322531	0.9526	0.7908	0.0446	0.3744	38.948	0.1288	0	0	0.232868	0.0940608	0.0545737	0.0626499	0.23361	0.2503
Bay EIV 0;0.1	0.0426475	0.155425	0.180707	0.0720453	-0.0573525	0.105425	-0.311532	0.0142188	0.396827	0.296631	0.983	0.6972	0.0064	0.5976	38.948	0.1288	0	0	0.11983	0.0620917	0.0176485	0.0254736	0.132848	0.159605
Bay EIV 0;0.01	0.0251162	0.161622	0.139596	0.0605582	-0.0748838	0.111622	-0.248488	0.0429303	0.29872	0.280314	0.9888	0.5542	0.0008	0.7888	38.948	0.1288	0	0	0.0706288	0.0506878	0.010596	0.017448	0.102937	0.132091
Bay EIV 0;0.001	0.015006	0.165202	0.108385	0.0526725	-0.084994	0.115202	-0.197424	0.061966	0.227436	0.268438	0.9868	0.402	0	0.92	38.948	0.1288	0	0	0.0423061	0.0455911	0.00901379	0.0150613	0.094941	0.122725
Bay EIV 0;1e-04	0.00833406	0.167567	0.0810337	0.0466636	-0.0916659	0.117567	-0.150489	0.0761079	0.167157	0.259026	0.966	0.2686	0	0.9756	38.948	0.1288	0	0	0.0235559	0.0430704	0.00895752	0.0143769	0.0946442	0.119904
Bay EIV 0.05;10	0.0814427	0.141758	0.247264	0.0922256	-0.0185573	0.0917575	-0.403185	-0.0390014	0.56607	0.322516	0.9526	0.7908	0.0446	0.3742	38.948	0.1288	0	0	0.23287	0.094061	0.0545727	0.0626478	0.233608	0.250295
Bay EIV 0.05;0.1	0.0654408	0.147642	0.180624	0.0720105	-0.0345592	0.0976419	-0.288575	0.00650399	0.419457	0.28878	0.9902	0.7338	0.01	0.5496	38.948	0.1288	0	0	0.120068	0.062035	0.0156106	0.0239502	0.124942	0.154758
Bay EIV 0.05;0.01	0.0588035	0.150108	0.139465	0.0604982	-0.0411965	0.100108	-0.214543	0.0315335	0.33215	0.268682	0.9968	0.6384	0.0022	0.7278	38.948	0.1288	0	0	0.0707961	0.0505778	0.00670924	0.0150337	0.0819099	0.122612
Bay EIV 0.05;0.001	0.0551553	0.151471	0.108246	0.0526009	-0.0448447	0.101471	-0.157002	0.0483754	0.267313	0.254567	1	0.5224	0.0006	0.8588	38.948	0.1288	0	0	0.0424102	0.0454714	0.00380967	0.012095	0.0617225	0.109977
Bay EIV 0.05;1e-04	0.0528236	0.152346	0.0809089	0.0465875	-0.0471764	0.102346	-0.105755	0.0610362	0.211402	0.243656	1	0.4062	0.0002	0.9406	38.948	0.1288	0	0	0.0236139	0.0429613	0.00278323	0.0110323	0.0527563	0.105035
Bay EIV 0.1;10	0.0814865	0.141743	0.247264	0.0922256	-0.0185135	0.0917426	-0.403141	-0.0390163	0.566114	0.322502	0.9526	0.7908	0.0446	0.374	38.948	0.1288	0	0	0.232871	0.0940611	0.0545717	0.0626457	0.233606	0.250291
Bay EIV 0.1;0.1	0.0882341	0.139859	0.180626	0.0720097	-0.0117659	0.0898589	-0.265786	-0.00127762	0.442254	0.280995	0.9924	0.7684	0.0152	0.504	38.948	0.1288	0	0	0.120416	0.0620069	0.0146384	0.0225746	0.120989	0.150248
Bay EIV 0.1;0.01	0.0924907	0.138593	0.139478	0.060501	-0.00750927	0.0885935	-0.180881	0.0200137	0.365863	0.257173	0.9998	0.7166	0.0074	0.6524	38.948	0.1288	0	0	0.0711047	0.0505062	0.00511227	0.0129047	0.0715001	0.113599
Bay EIV 0.1;0.001	0.0953047	0.13774	0.108266	0.0526072	-0.00469529	0.0877403	-0.116893	0.034632	0.307502	0.240849	1	0.642	0.0066	0.7766	38.948	0.1288	0	0	0.0426352	0.0453934	0.00183981	0.00951611	0.042893	0.0975506
Bay EIV 0.1;1e-04	0.0973132	0.137125	0.0809313	0.0465964	-0.00268677	0.087125	-0.0613092	0.0457976	0.255936	0.228452	1	0.5512	0.0168	0.8704	38.948	0.1288	0	0	0.0237554	0.0428987	0.000571539	0.00815508	0.0239069	0.0903055
Bay EIV 0.15;10	0.0815302	0.141728	0.247264	0.0922256	-0.0184698	0.0917277	-0.403097	-0.0390312	0.566158	0.322487	0.9526	0.791	0.0448	0.374	38.948	0.1288	0	0	0.232872	0.0940613	0.0545707	0.0626436	0.233604	0.250287
Bay EIV 0.15;0.1	0.111027	0.132076	0.180713	0.072043	0.0110274	0.0820758	-0.243164	-0.00912596	0.465218	0.273278	0.9932	0.8078	0.0232	0.4488	38.948	0.1288	0	0	0.120874	0.0620077	0.014732	0.0213469	0.121376	0.146106
Bay EIV 0.15;0.01	0.126178	0.127079	0.139635	0.0605665	0.026178	0.0770791	-0.147502	0.00837088	0.399858	0.245787	0.9992	0.787	0.0242	0.5654	38.948	0.1288	0	0	0.0715528	0.0504731	0.00580509	0.011061	0.0761911	0.105171
Bay EIV 0.15;0.001	0.135454	0.124009	0.108446	0.0526914	0.0354541	0.0740093	-0.0770953	0.0207362	0.348003	0.227282	0.9996	0.746	0.0464	0.6782	38.948	0.1288	0	0	0.0429793	0.0453574	0.00310421	0.0073246	0.0557155	0.0855839
Bay EIV 0.15;1e-04	0.141803	0.121904	0.0811004	0.0466903	0.0418028	0.071904	-0.017151	0.0303928	0.300757	0.213415	0.9998	0.6966	0.265	0.7706	38.948	0.1288	0	0	0.0239789	0.0428829	0.00232246	0.00574518	0.0481919	0.0757969
Bay EIV 0.2;10	0.0815739	0.141713	0.247264	0.0922256	-0.0184261	0.0917128	-0.403054	-0.0390461	0.566202	0.322472	0.9526	0.791	0.0448	0.374	38.948	0.1288	0	0	0.232874	0.0940615	0.0545697	0.0626415	0.233602	0.250283
Bay EIV 0.2;0.1	0.133821	0.124293	0.180886	0.0721103	0.0338206	0.0742927	-0.220709	-0.0170409	0.48835	0.265626	0.9938	0.8414	0.0378	0.4048	38.948	0.1288	0	0	0.12144	0.0620373	0.0158914	0.020267	0.126061	0.142362
Bay EIV 0.2;0.01	0.159865	0.115565	0.139935	0.0606944	0.0598653	0.0655647	-0.114403	-0.00339422	0.434133	0.234524	0.997	0.8532	0.062	0.4718	38.948	0.1288	0	0	0.0721378	0.0504786	0.0087877	0.00950258	0.0937428	0.0974812
Bay EIV 0.2;0.001	0.175603	0.110278	0.108783	0.0528527	0.0756034	0.0602784	-0.0376078	0.00668895	0.388815	0.213868	0.998	0.8372	0.207	0.551	38.948	0.1288	0	0	0.0434397	0.0453636	0.00760289	0.00552049	0.0871945	0.0743
Bay EIV 0.2;1e-04	0.186292	0.106683	0.0814148	0.0468682	0.0862924	0.0566831	0.0267223	0.0148232	0.345863	0.198543	0.9924	0.8072	0.8254	0.6306	38.948	0.1288	0	0	0.024282	0.0429139	0.00803599	0.00380258	0.0896437	0.0616651
WM est	0	0.140072	0	0.0277126	0	0.0900718	0	0.0857561	0	0.194388	0	0.3386	0	0.971	38.948	0.1288	5000	0	0	0.0643701	0	0.00811293	0	0.0900718
Balanced InSIDE L = -B; B=0.10
	BetaHat int	BetaHat slope	SE int	SE slope	bias int	bias slope	LB int	LB slope	UB int	UB slope	cover int	cover slope	reject int	reject slope	Median FStat	More than 50%	errors int	errors slope	ESE int	ESE slope	MSEint	MSEslope	RMSEint	RMSEslope
IV est	0	0.101338	0	0.0222937	0	0.0513381	0	0.0576434	0	0.145033	0	0.3586	0	0.9982	38.0095	0.1234	5000	0	NA	0.0224274	NA	0.0026356	NA	0.0513381
Egger OLS FE	0.131968	0.0533401	0.0815155	0.0324858	0.0319678	0.00334011	-0.0277996	-0.0103308	0.291735	0.117011	0.7438	0.7562	0.4264	0.4494	38.0095	0.1234	0	0	0.139127	0.055215	0.0203782	0.0193674	0.142752	0.139167
Egger OLS RE	0.131968	0.0533401	0.133133	0.0530539	0.0319678	0.00334011	-0.128968	-0.0506436	0.392903	0.157324	0.9244	0.9292	0.1738	0.2024	38.0095	0.1234	0	0	0.139127	0.055215	0.0203782	0.0193674	0.142752	0.139167
Egger IV est no prior	0.131968	0.0533401	0.133133	0.0530539	0.0319678	0.00334011	-0.128968	-0.0506436	0.392903	0.157324	0.9244	0.9292	0.1738	0.2024	38.0095	0.1234	0	0	0.139127	0.055215	0.0203782	0.0193674	0.142752	0.139167
Bay EIV 0;10	0.13189	0.0533675	0.13308	0.0530353	0.0318896	0.00336746	-0.128941	-0.0505798	0.392721	0.157315	0.9244	0.9296	0.1736	0.2028	38.0095	0.1234	0	0	0.13901	0.0551746	0.0203407	0.0193351	0.142621	0.139051
Bay EIV 0;0.1	0.0790553	0.0725411	0.103362	0.0435059	-0.0209447	0.0225411	-0.12353	-0.012729	0.28164	0.157811	0.9726	0.942	0.0746	0.3726	38.0095	0.1234	0	0	0.0819105	0.0373176	0.00714801	0.00721743	0.0845459	0.0849555
Bay EIV 0;0.01	0.0497151	0.083214	0.082626	0.03735	-0.0502849	0.033214	-0.112229	0.0100094	0.211659	0.156419	0.9654	0.9062	0.0162	0.6302	38.0095	0.1234	0	0	0.0515344	0.0292708	0.00518436	0.00375896	0.0720025	0.0613103
Bay EIV 0;0.001	0.0309165	0.0900609	0.0656336	0.0327475	-0.0690835	0.0400609	-0.0977229	0.025877	0.159556	0.154245	0.922	0.8268	0.0008	0.8434	38.0095	0.1234	0	0	0.0321596	0.0253225	0.00580676	0.00263911	0.0762021	0.0513723
Bay EIV 0;1e-04	0.0176505	0.0948968	0.0498952	0.0289938	-0.0823495	0.0448968	-0.0801422	0.03807	0.115443	0.151724	0.7044	0.703	0	0.95	38.0095	0.1234	0	0	0.0184324	0.0234208	0.0071212	0.00235548	0.0843872	0.0485333
Bay EIV 0.05;10	0.131923	0.0533552	0.13308	0.0530353	0.0319234	0.0033552	-0.128908	-0.0505921	0.392754	0.157302	0.9244	0.9296	0.1738	0.2028	38.0095	0.1234	0	0	0.13901	0.0551747	0.020343	0.0193352	0.142629	0.139051
Bay EIV 0.05;0.1	0.0988711	0.0653543	0.103097	0.0433947	-0.0011289	0.0153543	-0.103195	-0.0196977	0.300937	0.150406	0.9768	0.9566	0.1114	0.308	38.0095	0.1234	0	0	0.0818589	0.0372255	0.00670215	0.00693663	0.0818666	0.0832864
Bay EIV 0.05;0.01	0.0806535	0.0719828	0.0821282	0.0371242	-0.0193465	0.0219828	-0.0803149	-0.000779284	0.241622	0.144745	0.9908	0.9516	0.0654	0.4922	38.0095	0.1234	0	0	0.0513548	0.0290835	0.0030116	0.00312056	0.0548781	0.055862
Bay EIV 0.05;0.001	0.0690305	0.0762169	0.0650472	0.0324531	-0.0309695	0.0262169	-0.0584598	0.0126099	0.196521	0.139824	0.9934	0.9288	0.0366	0.6886	38.0095	0.1234	0	0	0.0319606	0.0250816	0.0019806	0.00170881	0.0445039	0.0413377
Bay EIV 0.05;1e-04	0.0608515	0.0791986	0.0493318	0.0286638	-0.0391485	0.0291986	-0.0358371	0.0230187	0.15754	0.135379	0.9908	0.8838	0.0322	0.8494	38.0095	0.1234	0	0	0.0182756	0.0231462	0.0018666	0.00118656	0.0432042	0.0344465
Bay EIV 0.1;10	0.131957	0.0533429	0.13308	0.0530353	0.0319573	0.00334295	-0.128874	-0.0506043	0.392788	0.15729	0.9244	0.9294	0.1738	0.2026	38.0095	0.1234	0	0	0.139011	0.0551748	0.0203454	0.0193353	0.142637	0.139051
Bay EIV 0.1;0.1	0.118687	0.0581675	0.102957	0.0433361	0.0186869	0.00816754	-0.0831059	-0.0267697	0.32048	0.143105	0.9754	0.9656	0.1578	0.2542	38.0095	0.1234	0	0	0.0819334	0.0371747	0.00706227	0.00677978	0.0840373	0.0823394
Bay EIV 0.1;0.01	0.111592	0.0607517	0.0818694	0.0370068	0.0115918	0.0107517	-0.0488692	-0.0117802	0.272053	0.133284	0.9966	0.975	0.1758	0.3456	38.0095	0.1234	0	0	0.0513605	0.0289621	0.00277227	0.0027535	0.0526524	0.0524738
Bay EIV 0.1;0.001	0.107144	0.0623728	0.0647446	0.032301	0.00714439	0.0123728	-0.0197527	-0.000935983	0.234041	0.125682	0.9998	0.9724	0.2826	0.4848	38.0095	0.1234	0	0	0.0319341	0.0249185	0.00107083	0.00117287	0.0327235	0.0342472
Bay EIV 0.1;1e-04	0.104053	0.0635005	0.0490423	0.0284938	0.00405251	0.0135005	0.00793138	0.00765372	0.200174	0.119347	1	0.9618	0.6584	0.632	38.0095	0.1234	0	0	0.0182446	0.022961	0.000349289	0.000515129	0.0186893	0.0226965
Bay EIV 0.15;10	0.131991	0.0533307	0.13308	0.0530353	0.0319911	0.00333069	-0.12884	-0.0506166	0.392822	0.157278	0.9244	0.9292	0.1738	0.2024	38.0095	0.1234	0	0	0.139012	0.0551749	0.0203477	0.0193354	0.142645	0.139052
Bay EIV 0.15;0.1	0.138503	0.0509808	0.102944	0.0433305	0.0385026	0.000980756	-0.063264	-0.0339454	0.340269	0.135907	0.9668	0.9676	0.2204	0.1982	38.0095	0.1234	0	0	0.0821336	0.0371652	0.00822839	0.0067469	0.0907105	0.0821395
Bay EIV 0.15;0.01	0.14253	0.0495205	0.0818518	0.0369986	0.0425302	-0.000479465	-0.0178965	-0.0229955	0.302957	0.122037	0.9844	0.9824	0.3664	0.22	38.0095	0.1234	0	0	0.0515515	0.0289075	0.00446637	0.00265779	0.0668309	0.0515537
Bay EIV 0.15;0.001	0.145258	0.0485288	0.064729	0.0322928	0.0452583	-0.00147119	0.0183919	-0.0147638	0.272125	0.111821	0.9918	0.9826	0.7058	0.2772	38.0095	0.1234	0	0	0.0320803	0.0248347	0.00307746	0.00103131	0.0554748	0.032114
Bay EIV 0.15;1e-04	0.147254	0.0478023	0.0490304	0.0284861	0.0472535	-0.00219771	0.0511556	-0.0080294	0.243351	0.103634	0.992	0.9752	0.9862	0.3578	38.0095	0.1234	0	0	0.01834	0.0228675	0.00256925	0.000341185	0.0506878	0.0184712
Bay EIV 0.2;10	0.132025	0.0533184	0.13308	0.0530353	0.032025	0.00331844	-0.128806	-0.0506288	0.392856	0.157266	0.9244	0.9292	0.1738	0.2024	38.0095	0.1234	0	0	0.139013	0.055175	0.0203501	0.0193355	0.142654	0.139052
Bay EIV 0.2;0.1	0.158318	0.043794	0.103057	0.0433779	0.0583184	-0.00620603	-0.0436694	-0.0412251	0.360306	0.128813	0.9508	0.967	0.297	0.1448	38.0095	0.1234	0	0	0.0824588	0.0371973	0.0102005	0.00683797	0.100997	0.082692
Bay EIV 0.2;0.01	0.173469	0.0382894	0.0820756	0.0370999	0.0734685	-0.0117106	0.0126033	-0.034425	0.334334	0.111004	0.9416	0.9706	0.5896	0.1226	38.0095	0.1234	0	0	0.0519257	0.0289201	0.0080939	0.00283342	0.0899661	0.0532299
Bay EIV 0.2;0.001	0.183372	0.0346848	0.0650001	0.0324283	0.0833723	-0.0153152	0.0559744	-0.0288735	0.31077	0.0982431	0.8888	0.9568	0.9334	0.1214	38.0095	0.1234	0	0	0.0323969	0.0248309	0.00800049	0.00128411	0.0894455	0.0358345
Bay EIV 0.2;1e-04	0.190455	0.0321041	0.0492963	0.0286408	0.0904545	-0.0178959	0.0938357	-0.0240308	0.287073	0.088239	0.6	0.9274	0.9998	0.142	38.0095	0.1234	0	0	0.0185598	0.0228667	0.00852649	0.00066473	0.092339	0.0257824
WM est	0	0.087536	0	0.0215116	0	0.037536	0	0.045374	0	0.129698	0	0.6072	0	0.969	38.0095	0.1234	5000	0	0	0.0285983	0	0.00140895	0	0.037536
Balanced InSIDE L = -B; B=0.30
	BetaHat int	BetaHat slope	SE int	SE slope	bias int	bias slope	LB int	LB slope	UB int	UB slope	cover int	cover slope	reject int	reject slope	Median FStat	More than 50%	errors int	errors slope	ESE int	ESE slope	MSEint	MSEslope	RMSEint	RMSEslope
IV est	0	0.132854	0	0.0282932	0	0.0828539	0	0.0774001	0	0.188308	0	0.1566	0	0.9994	38.898	0.1304	5000	0	NA	0.0291131	NA	0.00686476	NA	0.0828539
Egger OLS FE	0.160879	0.0758377	0.0871156	0.0335329	0.060879	0.0258377	-0.00986438	0.0101145	0.331622	0.141561	0.6432	0.601	0.4944	0.6048	38.898	0.1304	0	0	0.183897	0.0714118	0.0375243	0.0344856	0.193712	0.185703
Egger OLS RE	0.160879	0.0758377	0.180919	0.069636	0.060879	0.0258377	-0.193716	-0.0606463	0.515474	0.212322	0.9276	0.9152	0.1478	0.2286	38.898	0.1304	0	0	0.183897	0.0714118	0.0375243	0.0344856	0.193712	0.185703
Egger IV est no prior	0.160879	0.0758377	0.180919	0.069636	0.060879	0.0258377	-0.193716	-0.0606463	0.515474	0.212322	0.9276	0.9152	0.1478	0.2286	38.898	0.1304	0	0	0.183897	0.0714118	0.0375243	0.0344856	0.193712	0.185703
Bay EIV 0;10	0.160771	0.0758746	0.180836	0.0696081	0.0607709	0.0258746	-0.193662	-0.0605547	0.515204	0.212304	0.9276	0.9152	0.1476	0.2286	38.898	0.1304	0	0	0.183717	0.0713516	0.037445	0.0344214	0.193507	0.18553
Bay EIV 0;0.1	0.0908651	0.100605	0.136566	0.0557639	-0.00913492	0.0506045	-0.176799	-0.00869071	0.358529	0.2099	0.9852	0.8756	0.0436	0.4352	38.898	0.1304	0	0	0.101351	0.0465179	0.0103555	0.0128329	0.101762	0.113282
Bay EIV 0;0.01	0.0554109	0.113174	0.107472	0.047359	-0.0445891	0.063174	-0.15523	0.020352	0.266052	0.205996	0.9908	0.777	0.0072	0.7018	38.898	0.1304	0	0	0.061671	0.0366814	0.0057915	0.00779426	0.0761019	0.0882851
Bay EIV 0;0.001	0.033797	0.120845	0.0844656	0.0413147	-0.066203	0.0708448	-0.131752	0.0398695	0.199346	0.20182	0.982	0.6274	0	0.884	38.898	0.1304	0	0	0.0376712	0.0322383	0.00580196	0.00643811	0.0761706	0.0802378
Bay EIV 0;1e-04	0.019034	0.126088	0.0637049	0.0365342	-0.080966	0.0760876	-0.105825	0.0544819	0.143893	0.197693	0.913	0.4444	0	0.9708	38.898	0.1304	0	0	0.0212635	0.0302041	0.00700762	0.00624146	0.0837115	0.0790029
Bay EIV 0.05;10	0.16081	0.075861	0.180836	0.0696081	0.0608096	0.025861	-0.193623	-0.0605683	0.515243	0.21229	0.9276	0.9152	0.1476	0.2286	38.898	0.1304	0	0	0.183718	0.0713518	0.0374501	0.0344211	0.19352	0.185529
Bay EIV 0.05;0.1	0.112248	0.0930731	0.136288	0.0556503	0.0122476	0.0430731	-0.154872	-0.0159995	0.379368	0.202146	0.9858	0.9042	0.0688	0.3798	38.898	0.1304	0	0	0.101382	0.0464435	0.0104284	0.0121337	0.10212	0.110153
Bay EIV 0.05;0.01	0.0878384	0.101742	0.106989	0.0471447	-0.0121616	0.0517415	-0.121856	0.00933959	0.297533	0.194143	0.9982	0.8516	0.0254	0.6004	38.898	0.1304	0	0	0.0615762	0.0365177	0.00393954	0.00646882	0.0627657	0.080429
Bay EIV 0.05;0.001	0.0730327	0.107005	0.0839225	0.0410465	-0.0269673	0.0570046	-0.0914524	0.026555	0.237518	0.187454	0.9988	0.7638	0.008	0.7874	38.898	0.1304	0	0	0.037546	0.0320337	0.00213694	0.00465923	0.0462271	0.0682585
Bay EIV 0.05;1e-04	0.0629535	0.11059	0.0631993	0.0362409	-0.0370465	0.0605896	-0.0609148	0.0395588	0.186822	0.18162	0.9992	0.6472	0.0018	0.9116	38.898	0.1304	0	0	0.0211604	0.0299813	0.0018202	0.00411886	0.0426638	0.0641783
Bay EIV 0.1;10	0.160848	0.0758473	0.180836	0.0696081	0.0608483	0.0258473	-0.193585	-0.0605819	0.515281	0.212277	0.9276	0.9156	0.1476	0.2286	38.898	0.1304	0	0	0.183719	0.071352	0.0374552	0.0344207	0.193533	0.185528
Bay EIV 0.1;0.1	0.13363	0.0855416	0.136115	0.0555793	0.0336302	0.0355416	-0.133151	-0.0233919	0.400411	0.194475	0.9844	0.9274	0.1044	0.323	38.898	0.1304	0	0	0.101528	0.046404	0.0114388	0.011571	0.106952	0.107569
Bay EIV 0.1;0.01	0.120266	0.0903091	0.106692	0.0470124	0.0202658	0.0403091	-0.0888462	-0.0018335	0.329378	0.182452	0.9984	0.9094	0.078	0.481	38.898	0.1304	0	0	0.0616367	0.0364053	0.00420979	0.00542391	0.0648829	0.0736472
Bay EIV 0.1;0.001	0.112268	0.0931644	0.0835905	0.0408819	0.0122684	0.0431644	-0.051566	0.0130372	0.276103	0.173291	1	0.8688	0.0862	0.6556	38.898	0.1304	0	0	0.0375586	0.031887	0.00156116	0.00327381	0.0395115	0.0572172
Bay EIV 0.1;1e-04	0.106873	0.0950915	0.0628918	0.0360617	0.00687305	0.0450915	-0.0163926	0.0244119	0.230139	0.165771	1	0.8056	0.2318	0.7924	38.898	0.1304	0	0	0.0211545	0.0298236	0.000494753	0.00248076	0.022243	0.0498072
Bay EIV 0.15;10	0.160887	0.0758337	0.180836	0.0696081	0.060887	0.0258337	-0.193546	-0.0605956	0.51532	0.212263	0.9276	0.9156	0.1478	0.2286	38.898	0.1304	0	0	0.18372	0.0713523	0.0374603	0.0344204	0.193547	0.185527
Bay EIV 0.15;0.1	0.155013	0.0780101	0.136047	0.0555511	0.0550127	0.0280101	-0.111635	-0.0308681	0.42166	0.186888	0.9768	0.9466	0.1408	0.2746	38.898	0.1304	0	0	0.101786	0.0463996	0.0133868	0.011145	0.115701	0.10557
Bay EIV 0.15;0.01	0.152693	0.0788767	0.106581	0.0469626	0.0526933	0.0288767	-0.056202	-0.0131684	0.361589	0.170922	0.9916	0.9496	0.1826	0.3634	38.898	0.1304	0	0	0.0618519	0.0363446	0.00660224	0.00465952	0.0812542	0.0682607
Bay EIV 0.15;0.001	0.151504	0.0793241	0.0834716	0.0408221	0.051504	0.0293241	-0.0120973	-0.000685703	0.315105	0.159334	0.9978	0.9388	0.3718	0.4872	38.898	0.1304	0	0	0.0377088	0.0317991	0.00407462	0.00228186	0.0638327	0.0477688
Bay EIV 0.15;1e-04	0.150793	0.0795935	0.0627847	0.035998	0.0507926	0.0295935	0.0277369	0.00903869	0.273848	0.150148	0.9996	0.912	0.887	0.6186	38.898	0.1304	0	0	0.021246	0.0297321	0.00303128	0.00132717	0.055057	0.0364303
Bay EIV 0.2;10	0.160926	0.0758201	0.180836	0.0696081	0.0609258	0.0258201	-0.193507	-0.0606092	0.515359	0.212249	0.9276	0.9156	0.1478	0.2284	38.898	0.1304	0	0	0.183721	0.0713525	0.0374654	0.0344201	0.19356	0.185527
Bay EIV 0.2;0.1	0.176395	0.0704786	0.136084	0.0555658	0.0763953	0.0204786	-0.0903248	-0.0384283	0.443115	0.179386	0.9632	0.9594	0.1866	0.2252	38.898	0.1304	0	0	0.102157	0.0464302	0.0162724	0.0108555	0.127563	0.10419
Bay EIV 0.2;0.01	0.185121	0.0674442	0.106658	0.0469955	0.0851208	0.0174442	-0.0239244	-0.0246652	0.394166	0.159554	0.9722	0.972	0.3392	0.2576	38.898	0.1304	0	0	0.0622203	0.036336	0.0111169	0.00417567	0.105437	0.0646194
Bay EIV 0.2;0.001	0.19074	0.0654839	0.0835661	0.0408671	0.0907397	0.0154839	0.0269532	-0.0146142	0.354526	0.145582	0.9644	0.9708	0.7484	0.321	38.898	0.1304	0	0	0.0379949	0.0317704	0.00967731	0.00168336	0.0983733	0.0410288
Bay EIV 0.2;1e-04	0.194712	0.0640955	0.0628782	0.03605	0.0947121	0.0140955	0.0714731	-0.0065613	0.317951	0.134752	0.8784	0.962	0.9976	0.405	38.898	0.1304	0	0	0.0214336	0.0297075	0.00942977	0.000658082	0.097107	0.0256531
WM est	0	0.113781	0	0.0239594	0	0.0637806	0	0.066821	0	0.16074	0	0.3936	0	0.974	38.898	0.1304	5000	0	0	0.0431884	0	0.00406796	0	0.0637806
Balanced InSIDE L = -B; B=0.60
	BetaHat int	BetaHat slope	SE int	SE slope	bias int	bias slope	LB int	LB slope	UB int	UB slope	cover int	cover slope	reject int	reject slope	Median FStat	More than 50%	errors int	errors slope	ESE int	ESE slope	MSEint	MSEslope	RMSEint	RMSEslope
IV est	0	0.181995	0	0.0369746	0	0.131995	0	0.109526	0	0.254464	0	0.0476	0	1	39.5454	0.1272	5000	0	NA	0.038732	NA	0.0174226	NA	0.131995
Egger OLS FE	0.117423	0.141535	0.0954832	0.0351904	0.0174235	0.0915345	-0.0697203	0.0725627	0.304567	0.210506	0.574	0.3312	0.468	0.8146	39.5454	0.1272	0	0	0.244099	0.0917169	0.0598877	0.0679627	0.24472	0.260697
Egger OLS RE	0.117423	0.141535	0.255721	0.0942913	0.0174235	0.0915345	-0.383781	-0.043273	0.618628	0.326342	0.9546	0.8044	0.0564	0.3526	39.5454	0.1272	0	0	0.244099	0.0917169	0.0598877	0.0679627	0.24472	0.260697
Egger IV est no prior	0.117423	0.141535	0.255721	0.0942913	0.0174235	0.0915345	-0.383781	-0.043273	0.618628	0.326342	0.9546	0.8044	0.0564	0.3526	39.5454	0.1272	0	0	0.244099	0.0917169	0.0598877	0.0679627	0.24472	0.260697
Bay EIV 0;10	0.11735	0.141557	0.255582	0.094246	0.01735	0.0915573	-0.383581	-0.0431615	0.618281	0.326276	0.9548	0.8044	0.0564	0.3526	39.5454	0.1272	0	0	0.243805	0.0916236	0.0597419	0.0678236	0.244422	0.26043
Bay EIV 0;0.1	0.0599248	0.161322	0.184579	0.0728311	-0.0400752	0.111322	-0.301843	0.0185752	0.421692	0.304068	0.9886	0.6776	0.008	0.6214	39.5454	0.1272	0	0	0.122002	0.0572334	0.0164906	0.0272771	0.128416	0.165158
Bay EIV 0;0.01	0.0348363	0.169969	0.141799	0.0609743	-0.0651637	0.119969	-0.243086	0.0504613	0.312758	0.289476	0.9926	0.488	0.0002	0.8386	39.5454	0.1272	0	0	0.0710249	0.0460738	0.00929085	0.019437	0.0963891	0.139417
Bay EIV 0;0.001	0.0206485	0.174863	0.109724	0.0529531	-0.0793515	0.124863	-0.194407	0.0710767	0.235704	0.278649	0.9924	0.3172	0	0.9462	39.5454	0.1272	0	0	0.0422335	0.0416152	0.00808033	0.0173744	0.0898907	0.131812
Bay EIV 0;1e-04	0.0114053	0.178053	0.081844	0.0469042	-0.0885947	0.128053	-0.149006	0.0861224	0.171817	0.269983	0.9808	0.1868	0	0.9848	39.5454	0.1272	0	0	0.0233996	0.0397258	0.00839656	0.0169451	0.0916327	0.130173
Bay EIV 0.05;10	0.117397	0.141542	0.255582	0.094246	0.0173965	0.0915415	-0.383534	-0.0431772	0.618328	0.32626	0.9548	0.8044	0.0564	0.3526	39.5454	0.1272	0	0	0.243807	0.0916239	0.0597443	0.0678215	0.244426	0.260426
Bay EIV 0.05;0.1	0.0835219	0.153338	0.184434	0.0727727	-0.0164781	0.103338	-0.277961	0.0107061	0.445005	0.29597	0.9918	0.7216	0.0108	0.5766	39.5454	0.1272	0	0	0.122259	0.0571603	0.0152187	0.0256259	0.123364	0.160081
Bay EIV 0.05;0.01	0.0692394	0.158321	0.141576	0.0608757	-0.0307606	0.108321	-0.208245	0.039007	0.346724	0.277635	0.9976	0.5786	0.001	0.7792	39.5454	0.1272	0	0	0.0711921	0.0459164	0.00601453	0.0168018	0.0775534	0.129622
Bay EIV 0.05;0.001	0.0613151	0.161089	0.109491	0.0528367	-0.0386849	0.111089	-0.153283	0.0575313	0.275913	0.264647	0.9992	0.433	0	0.9076	39.5454	0.1272	0	0	0.0423318	0.0414305	0.00328851	0.0141328	0.0573455	0.118882
Bay EIV 0.05;1e-04	0.0562165	0.162872	0.0816369	0.046781	-0.0437835	0.112872	-0.103789	0.0711826	0.216222	0.254561	1	0.3022	0	0.9632	39.5454	0.1272	0	0	0.0234522	0.0395419	0.00246699	0.01329	0.0496688	0.115282
Bay EIV 0.1;10	0.117443	0.141526	0.255582	0.094246	0.0174431	0.0915258	-0.383488	-0.0431929	0.618374	0.326245	0.955	0.8044	0.0564	0.3526	39.5454	0.1272	0	0	0.243808	0.0916242	0.0597467	0.0678195	0.244431	0.260422
Bay EIV 0.1;0.1	0.107119	0.145354	0.184375	0.0727483	0.00711894	0.0953541	-0.254249	0.00277012	0.468487	0.287938	0.9932	0.7586	0.0178	0.5284	39.5454	0.1272	0	0	0.122617	0.0571183	0.0150857	0.0241274	0.122824	0.15533
Bay EIV 0.1;0.01	0.103642	0.146674	0.141494	0.0608376	0.00364244	0.0966736	-0.17368	0.0274341	0.380965	0.265913	0.9996	0.6686	0.006	0.7074	39.5454	0.1272	0	0	0.0714865	0.0458006	0.00512358	0.0144561	0.0715792	0.120234
Bay EIV 0.1;0.001	0.101982	0.147316	0.109409	0.0527938	0.00198165	0.0973159	-0.112456	0.0438419	0.31642	0.25079	1	0.5558	0.0018	0.8394	39.5454	0.1272	0	0	0.0425371	0.0412908	0.00181334	0.0112798	0.0425833	0.106206
Bay EIV 0.1;1e-04	0.101028	0.147691	0.0815675	0.046737	0.00102775	0.0976907	-0.0588416	0.0560878	0.260897	0.239294	1	0.4398	0.0034	0.9212	39.5454	0.1272	0	0	0.0235775	0.0394071	0.000556956	0.0100994	0.0235999	0.100496
Bay EIV 0.15;10	0.11749	0.14151	0.255582	0.094246	0.0174896	0.0915101	-0.383441	-0.0432086	0.618421	0.326229	0.9548	0.8044	0.0564	0.3526	39.5454	0.1272	0	0	0.24381	0.0916244	0.0597492	0.0678174	0.244436	0.260418
Bay EIV 0.15;0.1	0.130716	0.13737	0.184403	0.0727579	0.030716	0.0873703	-0.230707	-0.00523255	0.492139	0.279973	0.993	0.8024	0.0266	0.4828	39.5454	0.1272	0	0	0.123077	0.0571074	0.0160915	0.0227816	0.126852	0.150936
Bay EIV 0.15;0.01	0.138046	0.135026	0.141551	0.06086	0.0380455	0.0850261	-0.13939	0.0157427	0.415481	0.254309	0.9998	0.7464	0.0212	0.6266	39.5454	0.1272	0	0	0.0719064	0.0457266	0.00661799	0.0124	0.081351	0.111355
Bay EIV 0.15;0.001	0.142648	0.133542	0.109479	0.0528244	0.0426482	0.0835424	-0.071927	0.0300086	0.357223	0.237076	1	0.6728	0.0378	0.7534	39.5454	0.1272	0	0	0.0428478	0.0411964	0.00365481	0.00881527	0.060455	0.0938897
Bay EIV 0.15;1e-04	0.145839	0.13251	0.0816356	0.0467721	0.045839	0.0825096	-0.0141639	0.0408379	0.305842	0.224181	1	0.5962	0.2768	0.8404	39.5454	0.1272	0	0	0.0237745	0.0393219	0.00266644	0.00737306	0.0516376	0.0858665
Bay EIV 0.2;10	0.117536	0.141494	0.255582	0.094246	0.0175362	0.0914944	-0.383395	-0.0432244	0.618467	0.326213	0.9548	0.8044	0.0564	0.3526	39.5454	0.1272	0	0	0.243812	0.0916247	0.0597516	0.0678153	0.244441	0.260414
Bay EIV 0.2;0.1	0.154313	0.129387	0.184517	0.0728016	0.0543131	0.0793866	-0.207333	-0.0133019	0.51596	0.272075	0.9916	0.8374	0.0422	0.4336	39.5454	0.1272	0	0	0.123638	0.0571278	0.0182362	0.0215885	0.135042	0.14693
Bay EIV 0.2;0.01	0.172449	0.123378	0.141749	0.0609426	0.0724486	0.0733785	-0.105374	0.00393314	0.450272	0.242824	0.9982	0.8236	0.0606	0.5404	39.5454	0.1272	0	0	0.0724498	0.0456947	0.0104978	0.0106334	0.102459	0.103118
Bay EIV 0.2;0.001	0.183315	0.119769	0.1097	0.052928	0.0833148	0.069769	-0.0316938	0.0160319	0.398323	0.223506	0.9994	0.781	0.2192	0.6462	39.5454	0.1272	0	0	0.0432617	0.0411478	0.00881293	0.00673928	0.0938772	0.0820931
Bay EIV 0.2;1e-04	0.19065	0.117328	0.0818406	0.0468859	0.0906502	0.0673285	0.0302455	0.0254338	0.351055	0.209223	0.999	0.7324	0.8928	0.733	39.5454	0.1272	0	0	0.0240414	0.0392865	0.00879544	0.00511111	0.093784	0.071492
WM est	0	0.162668	0	0.0284538	0	0.112668	0	0.106899	0	0.218436	0	0.2722	0	0.978	39.5454	0.1272	5000	0	0	0.0688072	0	0.012694	0	0.112668
Balanced InSIDE L = -B; B=1.0
	BetaHat int	BetaHat slope	SE int	SE slope	bias int	bias slope	LB int	LB slope	UB int	UB slope	cover int	cover slope	reject int	reject slope	Median FStat	More than 50%	errors int	errors slope	ESE int	ESE slope	MSEint	MSEslope	RMSEint	RMSEslope
IV est	0	0.245673	0	0.0464291	0	0.195673	0	0.154674	0	0.336672	0	0.0122	0	1	39.9259	0.1298	5000	0	NA	0.0481092	NA	0.0382878	NA	0.195673
Egger OLS FE	-0.0283537	0.253969	0.107874	0.0371259	-0.128354	0.203969	-0.239782	0.181203	0.183075	0.326734	0.473	0.0968	0.4784	0.9488	39.9259	0.1298	0	0	0.297416	0.105273	0.104931	0.13006	0.323931	0.360638
Egger OLS RE	-0.0283537	0.253969	0.347393	0.119757	-0.128354	0.203969	-0.709232	0.0192486	0.652525	0.488689	0.9402	0.5686	0.0336	0.587	39.9259	0.1298	0	0	0.297416	0.105273	0.104931	0.13006	0.323931	0.360638
Egger IV est no prior	-0.0283537	0.253969	0.347393	0.119757	-0.128354	0.203969	-0.709232	0.0192486	0.652525	0.488689	0.9402	0.5686	0.0336	0.587	39.9259	0.1298	0	0	0.297416	0.105273	0.104931	0.13006	0.323931	0.360638
Bay EIV 0;10	-0.0282398	0.253928	0.347149	0.119684	-0.12824	0.203928	-0.70864	0.0193525	0.65216	0.488504	0.9406	0.5684	0.0334	0.587	39.9259	0.1298	0	0	0.296964	0.105141	0.104633	0.129774	0.32347	0.360242
Bay EIV 0;0.1	-0.016538	0.250613	0.234832	0.0881648	-0.116538	0.200613	-0.4768	0.0778133	0.443723	0.423413	0.9788	0.3492	0.0036	0.8434	39.9259	0.1298	0	0	0.131791	0.0633094	0.03095	0.0576144	0.175926	0.24003
Bay EIV 0;0.01	-0.0100431	0.24869	0.175624	0.0731315	-0.110043	0.19869	-0.354261	0.105355	0.334175	0.392025	0.99	0.187	0.0006	0.9508	39.9259	0.1298	0	0	0.0734141	0.0530915	0.0174991	0.0448674	0.132284	0.211819
Bay EIV 0;0.001	-0.00608573	0.247505	0.13384	0.0637178	-0.106086	0.197505	-0.268407	0.12262	0.256236	0.372389	0.9936	0.0972	0	0.9878	39.9259	0.1298	0	0	0.0426085	0.0497145	0.0130697	0.0408237	0.114323	0.202049
Bay EIV 0;1e-04	-0.00340748	0.246698	0.0988344	0.0569985	-0.103407	0.196698	-0.197119	0.134983	0.190304	0.358413	0.9896	0.0516	0	0.9966	39.9259	0.1298	0	0	0.0232392	0.0485117	0.0112332	0.0392303	0.105987	0.198066
Bay EIV 0.05;10	-0.02818	0.253909	0.347149	0.119684	-0.12818	0.203909	-0.70858	0.0193336	0.65222	0.488485	0.9406	0.5684	0.0334	0.587	39.9259	0.1298	0	0	0.296966	0.105141	0.104619	0.129768	0.323449	0.360233
Bay EIV 0.05;0.1	0.00994968	0.242241	0.234936	0.0882027	-0.0900503	0.192241	-0.450517	0.0693671	0.470416	0.415115	0.986	0.385	0.0026	0.819	39.9259	0.1298	0	0	0.1325	0.0632266	0.0256653	0.054513	0.160204	0.23348
Bay EIV 0.05;0.01	0.0266941	0.237066	0.17579	0.073198	-0.0733059	0.187066	-0.317848	0.0936002	0.371236	0.380531	0.997	0.2408	0	0.9294	39.9259	0.1298	0	0	0.0740338	0.0529668	0.0108548	0.0404746	0.104186	0.201183
Bay EIV 0.05;0.001	0.0361795	0.234123	0.134016	0.0637982	-0.0638205	0.184123	-0.226486	0.109081	0.298845	0.359166	0.9986	0.1436	0	0.9732	39.9259	0.1298	0	0	0.0430529	0.0496123	0.00592661	0.0357549	0.0769845	0.18909
Bay EIV 0.05;1e-04	0.042364	0.232201	0.0989918	0.0570852	-0.057636	0.182201	-0.151656	0.120316	0.236384	0.344086	0.9998	0.0868	0	0.9914	39.9259	0.1298	0	0	0.0235144	0.0484551	0.00387484	0.0337502	0.0622482	0.183712
Bay EIV 0.1;10	-0.0281201	0.25389	0.347149	0.119684	-0.12812	0.20389	-0.70852	0.0193148	0.65228	0.488466	0.9406	0.5686	0.0334	0.587	39.9259	0.1298	0	0	0.296969	0.105141	0.104605	0.129762	0.323427	0.360225
Bay EIV 0.1;0.1	0.0364374	0.233869	0.235116	0.0882689	-0.0635626	0.183869	-0.424382	0.0608655	0.497257	0.406873	0.9922	0.425	0.002	0.7884	39.9259	0.1298	0	0	0.133325	0.0631725	0.0218159	0.0515837	0.147702	0.22712
Bay EIV 0.1;0.01	0.0634313	0.225441	0.176064	0.07331	-0.0365687	0.175441	-0.281648	0.0817564	0.408511	0.369126	0.9984	0.3014	0	0.8992	39.9259	0.1298	0	0	0.0747769	0.052874	0.00692885	0.0363712	0.0832397	0.190712
Bay EIV 0.1;0.001	0.0784446	0.220742	0.134302	0.0639314	-0.0215554	0.170742	-0.184782	0.0954386	0.341671	0.346045	1	0.2076	0	0.9552	39.9259	0.1298	0	0	0.0435922	0.0495426	0.00236492	0.031053	0.0486304	0.176219
Bay EIV 0.1;1e-04	0.0881354	0.217704	0.0992452	0.0572274	-0.0118646	0.167704	-0.106382	0.10554	0.282652	0.329868	1	0.1426	0	0.9788	39.9259	0.1298	0	0	0.0238507	0.0484336	0.000709624	0.0286934	0.0266388	0.169391
Bay EIV 0.15;10	-0.0280603	0.253872	0.347149	0.119684	-0.12806	0.203872	-0.70846	0.0192959	0.65234	0.488447	0.9406	0.5686	0.0334	0.587	39.9259	0.1298	0	0	0.296972	0.105141	0.104592	0.129756	0.323406	0.360216
Bay EIV 0.15;0.1	0.0629251	0.225498	0.235372	0.0883633	-0.0370749	0.175498	-0.398395	0.0523087	0.524245	0.398687	0.9942	0.465	0.0024	0.7546	39.9259	0.1298	0	0	0.134265	0.0631473	0.0194017	0.0488266	0.13929	0.220967
Bay EIV 0.15;0.01	0.100168	0.213817	0.176447	0.0734671	0.000168442	0.163817	-0.245661	0.0698242	0.445998	0.35781	0.9996	0.3668	0.0002	0.8718	39.9259	0.1298	0	0	0.0756396	0.0528131	0.00572138	0.0325573	0.0756398	0.180437
Bay EIV 0.15;0.001	0.12071	0.20736	0.134697	0.0641168	0.0207098	0.15736	-0.143292	0.0816936	0.384712	0.333027	1	0.2844	0	0.9262	39.9259	0.1298	0	0	0.0442231	0.0495054	0.00238458	0.0267179	0.0488322	0.163456
Bay EIV 0.15;1e-04	0.133907	0.203207	0.0995936	0.0574246	0.0339069	0.153207	-0.0612931	0.0906565	0.329107	0.315757	1	0.2208	0.0066	0.9572	39.9259	0.1298	0	0	0.0242455	0.0484472	0.00173752	0.0240601	0.0416836	0.155113
Bay EIV 0.2;10	-0.0280005	0.253853	0.347149	0.119684	-0.128	0.203853	-0.708401	0.0192771	0.6524	0.488428	0.9406	0.5686	0.0334	0.587	39.9259	0.1298	0	0	0.296974	0.105141	0.104578	0.12975	0.323385	0.360208
Bay EIV 0.2;0.1	0.0894129	0.217126	0.235702	0.0884858	-0.0105871	0.167126	-0.372555	0.0436969	0.55138	0.390555	0.9968	0.5116	0.0032	0.7168	39.9259	0.1298	0	0	0.135317	0.063151	0.0184227	0.0462416	0.13573	0.215039
Bay EIV 0.2;0.01	0.136906	0.202193	0.176937	0.073669	0.0369056	0.152193	-0.209884	0.0578041	0.483695	0.346581	1	0.4342	0.0012	0.8264	39.9259	0.1298	0	0	0.076618	0.0527843	0.00723234	0.0290329	0.0850432	0.17039
Bay EIV 0.2;0.001	0.162975	0.193979	0.135201	0.0643539	0.062975	0.143979	-0.102014	0.0678473	0.427964	0.32011	1	0.3692	0.0072	0.889	39.9259	0.1298	0	0	0.0449416	0.0495009	0.0059856	0.0227496	0.0773667	0.15083
Bay EIV 0.2;1e-04	0.179678	0.188709	0.100036	0.0576761	0.0796783	0.138709	-0.0163885	0.0756664	0.375745	0.301752	1	0.3154	0.25	0.9254	39.9259	0.1298	0	0	0.0246959	0.0484959	0.00695852	0.0198502	0.0834178	0.140891
WM est	0	0.239904	0	0.0331112	0	0.189904	0	0.175007	0	0.304801	0	0.1662	0	0.9864	39.9259	0.1298	5000	0	0	0.0943636	0	0.0360636	0	0.189904

## Sheet: Scenario 5 theta NULL
Directional InSIDE L = 0; B=0.10
	BetaHat int	BetaHat slope	SE int	SE slope	bias int	bias slope	LB int	LB slope	UB int	UB slope	cover int	cover slope	reject int	reject slope	Median FStat	More than 50%	errors int	errors slope	ESE int	ESE slope	MSEint	MSEslope	RMSEint	RMSEslope
IV est	0	0.0449698	0	0.0204831	0	0.0449698	0	0.00482359	0	0.085116	0	0.4124	0	0.5876	37.8581	0.1252	5000	0	NA	0.0212044	NA	0.00202228	NA	0.0449698
Egger OLS FE	0.107163	0.00570941	0.0770915	0.0309832	0.00716255	0.00570941	-0.0439339	-0.0550165	0.258259	0.0664353	0.7742	0.7688	0.3754	0.2312	37.8581	0.1252	0	0	0.125622	0.0510582	0.0158321	0.0158134	0.125826	0.125751
Egger OLS RE	0.107163	0.00570941	0.121386	0.0487694	0.00716255	0.00570941	-0.13075	-0.0898769	0.345075	0.101296	0.9386	0.9338	0.1558	0.0662	37.8581	0.1252	0	0	0.125622	0.0510582	0.0158321	0.0158134	0.125826	0.125751
Egger IV est no prior	0.107163	0.00570941	0.121386	0.0487694	0.00716255	0.00570941	-0.13075	-0.0898769	0.345075	0.101296	0.9386	0.9338	0.1558	0.0662	37.8581	0.1252	0	0	0.125622	0.0510582	0.0158321	0.0158134	0.125826	0.125751
Bay EIV 0;10	0.107098	0.00573268	0.121342	0.0487541	0.0070985	0.00573268	-0.130728	-0.0898236	0.344925	0.101289	0.9386	0.9342	0.1558	0.0658	37.8581	0.1252	0	0	0.125527	0.0510252	0.0158074	0.0157898	0.125727	0.125658
Bay EIV 0;0.1	0.0672924	0.0202823	0.0961167	0.0405814	-0.0327076	0.0202823	-0.121093	-0.0592557	0.255678	0.0998203	0.9656	0.9418	0.0642	0.0582	37.8581	0.1252	0	0	0.0772092	0.0357997	0.00703104	0.00637263	0.0838513	0.0798287
Bay EIV 0;0.01	0.0434759	0.0290079	0.077639	0.0349995	-0.0565241	0.0290079	-0.108694	-0.0395898	0.195645	0.0976056	0.95	0.915	0.0166	0.085	37.8581	0.1252	0	0	0.0497308	0.0283301	0.00566813	0.00331462	0.075287	0.0575727
Bay EIV 0;0.001	0.0275268	0.0348585	0.0621086	0.0306915	-0.0724732	0.0348585	-0.0942038	-0.0252957	0.149257	0.0950127	0.8828	0.851	0.0016	0.149	37.8581	0.1252	0	0	0.0315281	0.0244137	0.00624638	0.00220913	0.079034	0.0470014
Bay EIV 0;1e-04	0.0159228	0.0391187	0.0474675	0.0270888	-0.0840772	0.0391187	-0.0771118	-0.0139745	0.108957	0.0922118	0.6078	0.7376	0	0.2624	37.8581	0.1252	0	0	0.0182844	0.0223993	0.0074033	0.00186459	0.0860424	0.0431809
Bay EIV 0.05;10	0.107129	0.00572164	0.121342	0.0487541	0.00712877	0.00572164	-0.130698	-0.0898347	0.344956	0.101278	0.9386	0.934	0.1556	0.066	37.8581	0.1252	0	0	0.125527	0.0510251	0.0158078	0.0157897	0.125729	0.125657
Bay EIV 0.05;0.1	0.0858149	0.0135148	0.0959188	0.0404979	-0.0141851	0.0135148	-0.102182	-0.0658595	0.273812	0.0928892	0.9772	0.9568	0.0994	0.0432	37.8581	0.1252	0	0	0.0770694	0.0357061	0.00614091	0.00612234	0.0783639	0.0782454
Bay EIV 0.05;0.01	0.0731085	0.0181732	0.0772394	0.0348186	-0.0268915	0.0181732	-0.0782779	-0.0500699	0.224495	0.0864164	0.9904	0.9574	0.0628	0.0426	37.8581	0.1252	0	0	0.0494732	0.028171	0.00317076	0.00277787	0.0563095	0.0527055
Bay EIV 0.05;0.001	0.0646181	0.0212904	0.0616155	0.030446	-0.0353819	0.0212904	-0.0561461	-0.0383827	0.185382	0.0809635	0.9928	0.9428	0.0432	0.0572	37.8581	0.1252	0	0	0.0312649	0.0242275	0.00222937	0.00143077	0.0472162	0.0378256
Bay EIV 0.05;1e-04	0.0584502	0.023557	0.0469777	0.0268066	-0.0415498	0.023557	-0.0336244	-0.028983	0.150525	0.0760969	0.9854	0.9098	0.0426	0.0902	37.8581	0.1252	0	0	0.0180811	0.0222002	0.00205331	0.000881855	0.0453134	0.029696
Bay EIV 0.1;10	0.107159	0.00571059	0.121342	0.0487541	0.00715904	0.00571059	-0.130668	-0.0898457	0.344986	0.101267	0.9386	0.934	0.1556	0.066	37.8581	0.1252	0	0	0.125527	0.0510251	0.0158083	0.0157897	0.125731	0.125657
Bay EIV 0.1;0.1	0.104337	0.00674736	0.0958437	0.0404661	0.00433741	0.00674736	-0.0835127	-0.0725648	0.292188	0.0860595	0.982	0.9642	0.147	0.0358	37.8581	0.1252	0	0	0.0770564	0.0356546	0.0059565	0.00598322	0.0771784	0.0773513
Bay EIV 0.1;0.01	0.102741	0.00733858	0.0770886	0.0347501	0.00274107	0.00733858	-0.0483498	-0.0607703	0.253832	0.0754475	0.997	0.9758	0.177	0.0242	37.8581	0.1252	0	0	0.0494161	0.0280837	0.00244947	0.00249581	0.0494921	0.0499581
Bay EIV 0.1;0.001	0.101709	0.00772232	0.0614303	0.0303533	0.00170939	0.00772232	-0.0186917	-0.0517691	0.222111	0.0672138	1	0.9782	0.306	0.0218	37.8581	0.1252	0	0	0.0311972	0.0241272	0.000976188	0.0010329	0.031244	0.0321388
Bay EIV 0.1;1e-04	0.100978	0.00799526	0.0467949	0.0267006	0.000977651	0.00799526	0.00926125	-0.044337	0.192694	0.0603275	1	0.971	0.6738	0.029	37.8581	0.1252	0	0	0.0180253	0.0220989	0.000325869	0.000388837	0.0180518	0.0197189
Bay EIV 0.15;10	0.107189	0.00569955	0.121342	0.0487541	0.00718931	0.00569955	-0.130638	-0.0898567	0.345016	0.101256	0.9386	0.934	0.1556	0.066	37.8581	0.1252	0	0	0.125527	0.0510251	0.0158088	0.0157896	0.125733	0.125657
Bay EIV 0.15;0.1	0.12286	-2.01145e-05	0.0958914	0.0404862	0.0228599	-2.01145e-05	-0.0650839	-0.0793717	0.310804	0.0793314	0.979	0.9656	0.2088	0.0344	37.8581	0.1252	0	0	0.0771703	0.0356455	0.00647783	0.00595525	0.0804849	0.0771703
Bay EIV 0.15;0.01	0.132374	-0.00349608	0.0771881	0.0347947	0.0323737	-0.00349608	-0.0189122	-0.0716924	0.28366	0.0647003	0.9882	0.9762	0.3662	0.0238	37.8581	0.1252	0	0	0.0495602	0.0280689	0.00350427	0.00246844	0.0591969	0.0496834
Bay EIV 0.15;0.001	0.138801	-0.00584575	0.0615568	0.0304155	0.0388007	-0.00584575	0.0181515	-0.065459	0.25945	0.0537675	0.993	0.9724	0.698	0.0276	37.8581	0.1252	0	0	0.0313263	0.0241139	0.00248683	0.00101551	0.0498681	0.0318671
Bay EIV 0.15;1e-04	0.143505	-0.00756644	0.046923	0.0267731	0.0435051	-0.00756644	0.0515376	-0.0600408	0.235473	0.0449079	0.991	0.9556	0.985	0.0444	37.8581	0.1252	0	0	0.0181187	0.0220967	0.00222098	0.000385537	0.0471273	0.0196351
Bay EIV 0.2;10	0.10722	0.0056885	0.121342	0.0487541	0.00721958	0.0056885	-0.130607	-0.0898678	0.345046	0.101245	0.9386	0.934	0.1556	0.066	37.8581	0.1252	0	0	0.125527	0.0510251	0.0158093	0.0157895	0.125735	0.125656
Bay EIV 0.2;0.1	0.141382	-0.00678759	0.0960619	0.040558	0.0413824	-0.00678759	-0.0468954	-0.0862798	0.32966	0.0727046	0.9664	0.9628	0.2834	0.0372	37.8581	0.1252	0	0	0.0774104	0.0356789	0.00770488	0.00603845	0.0877774	0.0777075
Bay EIV 0.2;0.01	0.162006	-0.0143307	0.0775378	0.0349524	0.0620063	-0.0143307	0.0100349	-0.0828363	0.313978	0.0541748	0.9544	0.9556	0.5734	0.0444	37.8581	0.1252	0	0	0.0499037	0.0281268	0.00633516	0.00269575	0.0795937	0.0519206
Bay EIV 0.2;0.001	0.175892	-0.0194138	0.0619931	0.0306315	0.0758919	-0.0194138	0.0543876	-0.0794505	0.297396	0.0406228	0.9012	0.9234	0.9274	0.0766	37.8581	0.1252	0	0	0.0316497	0.0241876	0.00676129	0.0013786	0.0822271	0.0371295
Bay EIV 0.2;1e-04	0.186033	-0.0231281	0.0473594	0.0270226	0.0860325	-0.0231281	0.0932099	-0.0760915	0.278855	0.0298353	0.595	0.8766	0.9998	0.1234	37.8581	0.1252	0	0	0.0183588	0.0221937	0.00773864	0.000871955	0.0879695	0.0295289
WM est	0	0.0326459	0	0.0200202	0	0.0326459	0	-0.00659294	0	0.0718848	0	0.631	0	0.369	37.8581	0.1252	5000	0	0	0.0261337	0	0.00106576	0	0.0326459
Directional InSIDE L = 0; B=0.30
	BetaHat int	BetaHat slope	SE int	SE slope	bias int	bias slope	LB int	LB slope	UB int	UB slope	cover int	cover slope	reject int	reject slope	Median FStat	More than 50%	errors int	errors slope	ESE int	ESE slope	MSEint	MSEslope	RMSEint	RMSEslope
IV est	0	0.0606171	0	0.0236552	0	0.0606171	0	0.0142538	0	0.10698	0	0.2736	0	0.7264	38.3383	0.129	5000	0	NA	0.0245065	NA	0.00367443	NA	0.0606171
Egger OLS FE	0.124222	0.0157616	0.0788658	0.0311236	0.0242221	0.0157616	-0.030352	-0.0452396	0.278796	0.0767627	0.7012	0.6826	0.44	0.3174	38.3383	0.129	0	0	0.147691	0.0589948	0.0223993	0.022061	0.149664	0.14853
Egger OLS RE	0.124222	0.0157616	0.144267	0.0569284	0.0242221	0.0157616	-0.158536	-0.095816	0.40698	0.127339	0.9384	0.9218	0.1418	0.0782	38.3383	0.129	0	0	0.147691	0.0589948	0.0223993	0.022061	0.149664	0.14853
Egger IV est no prior	0.124222	0.0157616	0.144267	0.0569284	0.0242221	0.0157616	-0.158536	-0.095816	0.40698	0.127339	0.9384	0.9218	0.1418	0.0782	38.3383	0.129	0	0	0.147691	0.0589948	0.0223993	0.022061	0.149664	0.14853
Bay EIV 0;10	0.124145	0.0157891	0.144213	0.0569097	0.0241447	0.0157891	-0.158508	-0.0957519	0.406797	0.12733	0.9384	0.922	0.1418	0.078	38.3383	0.129	0	0	0.147572	0.0589547	0.0223606	0.0220269	0.149535	0.148415
Bay EIV 0;0.1	0.0762193	0.0330448	0.113257	0.047033	-0.0237807	0.0330448	-0.14576	-0.0591381	0.298199	0.125228	0.9716	0.9126	0.0564	0.0874	38.3383	0.129	0	0	0.0886702	0.0408673	0.00842793	0.00895437	0.0918038	0.0946275
Bay EIV 0;0.01	0.0486019	0.0430188	0.0910107	0.0404185	-0.0513981	0.0430188	-0.129776	-0.0362	0.22698	0.122238	0.9686	0.8548	0.0108	0.1452	38.3383	0.129	0	0	0.0564189	0.0323647	0.00582485	0.0050337	0.0763207	0.0709486
Bay EIV 0;0.001	0.0305037	0.0495652	0.0725331	0.0353778	-0.0694963	0.0495652	-0.111659	-0.019774	0.172666	0.118904	0.9396	0.7612	0.0008	0.2388	38.3383	0.129	0	0	0.0354769	0.0280231	0.00608835	0.00371533	0.0780279	0.0609535
Bay EIV 0;1e-04	0.0175315	0.0542623	0.0552731	0.0312069	-0.0824685	0.0542623	-0.0908019	-0.00690222	0.125865	0.115427	0.788	0.6158	0	0.3842	38.3383	0.129	0	0	0.0204495	0.025826	0.00721925	0.00336258	0.0849661	0.0579877
Bay EIV 0.05;10	0.124176	0.0157777	0.144213	0.0569097	0.0241764	0.0157777	-0.158476	-0.0957632	0.406829	0.127319	0.9384	0.922	0.1418	0.078	38.3383	0.129	0	0	0.147573	0.0589549	0.0223623	0.0220268	0.14954	0.148414
Bay EIV 0.05;0.1	0.0952623	0.0262007	0.113046	0.0469456	-0.00473773	0.0262007	-0.126305	-0.065811	0.316829	0.118212	0.9786	0.9344	0.0796	0.0656	38.3383	0.129	0	0	0.0886669	0.04082	0.00788426	0.00854829	0.0887934	0.092457
Bay EIV 0.05;0.01	0.0787665	0.032168	0.0906009	0.0402356	-0.0212335	0.032168	-0.0988081	-0.0466923	0.256341	0.111028	0.9914	0.9156	0.046	0.0844	38.3383	0.129	0	0	0.0562961	0.0322552	0.00362011	0.00420403	0.0601674	0.0648385
Bay EIV 0.05;0.001	0.0680155	0.0360641	0.0720386	0.0351346	-0.0319845	0.0360641	-0.0731776	-0.0327984	0.209209	0.104927	0.9936	0.8778	0.0228	0.1222	38.3383	0.129	0	0	0.0353232	0.0278799	0.00227073	0.00254835	0.0476522	0.0504812
Bay EIV 0.05;1e-04	0.0603379	0.0388496	0.0547892	0.0309307	-0.0396621	0.0388496	-0.047047	-0.0217735	0.167723	0.0994727	0.9916	0.8068	0.0118	0.1932	38.3383	0.129	0	0	0.0203217	0.0256608	0.00198605	0.00192226	0.0445651	0.0438436
Bay EIV 0.1;10	0.124208	0.0157664	0.144213	0.0569097	0.0242081	0.0157664	-0.158444	-0.0957746	0.40686	0.127307	0.9384	0.922	0.1418	0.078	38.3383	0.129	0	0	0.147574	0.058955	0.0223641	0.0220266	0.149546	0.148414
Bay EIV 0.1;0.1	0.114305	0.0193566	0.112945	0.0469035	0.0143052	0.0193566	-0.107063	-0.0725726	0.335674	0.111286	0.9816	0.9482	0.1186	0.0518	38.3383	0.129	0	0	0.0887775	0.0408083	0.00808608	0.00825611	0.0899226	0.0908631
Bay EIV 0.1;0.01	0.108931	0.0213172	0.0904074	0.0401489	0.00893106	0.0213172	-0.0682642	-0.0573732	0.286126	0.100008	0.9956	0.9558	0.1204	0.0442	38.3383	0.129	0	0	0.0563475	0.0322033	0.00325481	0.00362947	0.0570509	0.0602451
Bay EIV 0.1;0.001	0.105527	0.022563	0.0718076	0.0350204	0.00552738	0.022563	-0.0352129	-0.0460757	0.246268	0.0912016	1	0.95	0.1734	0.05	38.3383	0.129	0	0	0.0353357	0.027804	0.00127917	0.0017577	0.0357654	0.041925
Bay EIV 0.1;1e-04	0.103144	0.0234369	0.0545649	0.0308019	0.00314444	0.0234369	-0.00380077	-0.0369337	0.21009	0.0838075	1	0.9268	0.443	0.0732	38.3383	0.129	0	0	0.0203175	0.0255722	0.00042269	0.000962091	0.0205594	0.0310176
Bay EIV 0.15;10	0.12424	0.015755	0.144213	0.0569097	0.0242398	0.015755	-0.158412	-0.095786	0.406892	0.127296	0.9384	0.922	0.1418	0.078	38.3383	0.129	0	0	0.147575	0.0589551	0.0223658	0.0220265	0.149552	0.148413
Bay EIV 0.15;0.1	0.133348	0.0125124	0.112953	0.0469068	0.0333482	0.0125124	-0.0880365	-0.0794232	0.354733	0.104448	0.978	0.9576	0.166	0.0424	38.3383	0.129	0	0	0.0890015	0.0408322	0.00903338	0.00807784	0.0950441	0.0898768
Bay EIV 0.15;0.01	0.139096	0.0104665	0.090431	0.0401588	0.0390956	0.0104665	-0.0381458	-0.0682434	0.316337	0.0891763	0.9902	0.9742	0.2642	0.0258	38.3383	0.129	0	0	0.0565727	0.0322093	0.00472893	0.00331001	0.0687672	0.0575327
Bay EIV 0.15;0.001	0.143039	0.00906184	0.0718414	0.035036	0.0430392	0.00906184	0.00223258	-0.0596074	0.283846	0.077731	0.9962	0.9788	0.5306	0.0212	38.3383	0.129	0	0	0.0355144	0.0277961	0.00311365	0.00134339	0.0558001	0.0366523
Bay EIV 0.15;1e-04	0.145951	0.00802421	0.0546018	0.0308214	0.0459509	0.00802421	0.0389335	-0.0523845	0.252968	0.068433	0.997	0.974	0.9424	0.026	38.3383	0.129	0	0	0.0204372	0.025561	0.00252917	0.000482065	0.0502908	0.021956
Bay EIV 0.2;10	0.124272	0.0157436	0.144213	0.0569097	0.0242715	0.0157436	-0.158381	-0.0957974	0.406924	0.127285	0.9384	0.922	0.1418	0.078	38.3383	0.129	0	0	0.147575	0.0589553	0.0223676	0.0220263	0.149558	0.148413
Bay EIV 0.2;0.1	0.152391	0.00566834	0.113071	0.0469556	0.0523912	0.00566834	-0.0692248	-0.0863629	0.374007	0.0976996	0.9678	0.966	0.2248	0.034	38.3383	0.129	0	0	0.0893383	0.0408917	0.0107262	0.00801346	0.103567	0.0895179
Bay EIV 0.2;0.01	0.16926	-0.000384312	0.0906715	0.0402653	0.0692602	-0.000384312	-0.00845261	-0.0793029	0.346973	0.0785343	0.9648	0.9792	0.4442	0.0208	38.3383	0.129	0	0	0.0569694	0.0322733	0.00804249	0.00324567	0.08968	0.0569707
Bay EIV 0.2;0.001	0.180551	-0.0044393	0.0721393	0.0351809	0.0805511	-0.0044393	0.0391607	-0.0733926	0.321941	0.064514	0.939	0.9742	0.8386	0.0258	38.3383	0.129	0	0	0.0358567	0.0278562	0.00777418	0.00130541	0.0881713	0.0361305
Bay EIV 0.2;1e-04	0.188757	-0.00738847	0.0548981	0.0309882	0.0887574	-0.00738847	0.0811592	-0.0681242	0.296356	0.0533473	0.7668	0.9596	0.9982	0.0404	38.3383	0.129	0	0	0.0206784	0.0256272	0.00830548	0.000482185	0.0911344	0.0219587
WM est	0	0.0433558	0	0.0210169	0	0.0433558	0	0.00216345	0	0.0845481	0	0.5186	0	0.4814	38.3383	0.129	5000	0	0	0.0323095	0	0.00187972	0	0.0433558
Directional InSIDE L = 0; B=0.60
	BetaHat int	BetaHat slope	SE int	SE slope	bias int	bias slope	LB int	LB slope	UB int	UB slope	cover int	cover slope	reject int	reject slope	Median FStat	More than 50%	errors int	errors slope	ESE int	ESE slope	MSEint	MSEslope	RMSEint	RMSEslope
IV est	0	0.0859701	0	0.0290512	0	0.0859701	0	0.0290307	0	0.142909	0	0.1482	0	0.8518	38.6467	0.1276	5000	0	NA	0.0311602	NA	0.00739085	NA	0.0859701
Egger OLS FE	0.120317	0.0431869	0.0822542	0.0316989	0.0203166	0.0431869	-0.0408988	-0.0189417	0.281532	0.105316	0.637	0.5208	0.4428	0.4792	38.6467	0.1276	0	0	0.182907	0.0731771	0.0338676	0.0353199	0.184031	0.187936
Egger OLS RE	0.120317	0.0431869	0.186055	0.0716442	0.0203166	0.0431869	-0.244345	-0.0972331	0.484978	0.183607	0.9476	0.8812	0.0942	0.1188	38.6467	0.1276	0	0	0.182907	0.0731771	0.0338676	0.0353199	0.184031	0.187936
Egger IV est no prior	0.120317	0.0431869	0.186055	0.0716442	0.0203166	0.0431869	-0.244345	-0.0972331	0.484978	0.183607	0.9476	0.8812	0.0942	0.1188	38.6467	0.1276	0	0	0.182907	0.0731771	0.0338676	0.0353199	0.184031	0.187936
Bay EIV 0;10	0.12024	0.0432133	0.185979	0.0716186	0.0202401	0.0432133	-0.244273	-0.0971566	0.484753	0.183583	0.9476	0.8812	0.0942	0.1188	38.6467	0.1276	0	0	0.182747	0.0731242	0.033806	0.0352638	0.183864	0.187787
Bay EIV 0;0.1	0.0709092	0.0607202	0.143358	0.0582681	-0.0290908	0.0607202	-0.210066	-0.0534831	0.351885	0.174924	0.9798	0.8436	0.0296	0.1564	38.6467	0.1276	0	0	0.105522	0.0500219	0.0119811	0.0148218	0.109458	0.121745
Bay EIV 0;0.01	0.0441994	0.0702204	0.113855	0.0496607	-0.0558006	0.0702204	-0.178952	-0.0271127	0.267351	0.167554	0.9848	0.7526	0.0038	0.2474	38.6467	0.1276	0	0	0.065544	0.0399846	0.00740972	0.00922692	0.0860797	0.0960569
Bay EIV 0;0.001	0.027331	0.0762267	0.0899831	0.0432819	-0.072669	0.0762267	-0.149033	-0.00860427	0.203695	0.161058	0.9768	0.6108	0	0.3892	38.6467	0.1276	0	0	0.0405377	0.0351231	0.00692409	0.00745382	0.0832111	0.0863355
Bay EIV 0;1e-04	0.0155408	0.0804277	0.0681327	0.0381258	-0.0844592	0.0804277	-0.117997	0.00570253	0.149078	0.155153	0.9228	0.4358	0	0.5642	38.6467	0.1276	0	0	0.0230789	0.0327174	0.00766598	0.00700125	0.0875556	0.0836735
Bay EIV 0.05;10	0.120275	0.0432012	0.185979	0.0716186	0.0202746	0.0432012	-0.244238	-0.0971687	0.484788	0.183571	0.9476	0.8812	0.0942	0.1188	38.6467	0.1276	0	0	0.182748	0.0731244	0.0338078	0.0352631	0.183869	0.187785
Bay EIV 0.05;0.1	0.0909319	0.0536736	0.143188	0.0581987	-0.0090681	0.0536736	-0.189712	-0.0603937	0.371576	0.167741	0.9838	0.8684	0.0412	0.1316	38.6467	0.1276	0	0	0.105671	0.0500015	0.0112486	0.0140473	0.10606	0.118521
Bay EIV 0.05;0.01	0.0753329	0.0592554	0.113543	0.0495229	-0.0246671	0.0592554	-0.147208	-0.0378076	0.297873	0.156319	0.9944	0.824	0.0152	0.176	38.6467	0.1276	0	0	0.0656072	0.0399047	0.00491277	0.00781552	0.0700912	0.0884054
Bay EIV 0.05;0.001	0.0655913	0.0627456	0.0896203	0.0431045	-0.0344087	0.0627456	-0.110061	-0.0217376	0.241244	0.147229	0.9978	0.7402	0.0048	0.2598	38.6467	0.1276	0	0	0.0405481	0.0350132	0.00282811	0.00558116	0.05318	0.0747072
Bay EIV 0.05;1e-04	0.0588352	0.065168	0.0677868	0.0379286	-0.0411648	0.065168	-0.0740245	-0.00917063	0.191695	0.139507	0.9974	0.6292	0.0008	0.3708	38.6467	0.1276	0	0	0.0230686	0.0325961	0.0022267	0.00477903	0.0471879	0.0691305
Bay EIV 0.1;10	0.120309	0.0431891	0.185979	0.0716186	0.0203091	0.0431891	-0.244204	-0.0971808	0.484822	0.183559	0.9476	0.8812	0.0942	0.1188	38.6467	0.1276	0	0	0.182749	0.0731246	0.0338096	0.0352624	0.183874	0.187783
Bay EIV 0.1;0.1	0.110955	0.046627	0.143111	0.0581667	0.0109546	0.046627	-0.169538	-0.0673777	0.391448	0.160632	0.9844	0.8948	0.06	0.1052	38.6467	0.1276	0	0	0.105923	0.0500122	0.0113396	0.0133937	0.106488	0.115731
Bay EIV 0.1;0.01	0.106466	0.0482904	0.113407	0.0494617	0.00646648	0.0482904	-0.115806	-0.0486528	0.328739	0.145234	0.9978	0.8816	0.0464	0.1184	38.6467	0.1276	0	0	0.0658206	0.0398728	0.00437416	0.00666431	0.0661374	0.0816352
Bay EIV 0.1;0.001	0.103851	0.0492646	0.0894656	0.0430276	0.0038515	0.0492646	-0.0714978	-0.035068	0.279201	0.133597	1	0.8458	0.051	0.1542	38.6467	0.1276	0	0	0.040698	0.0349576	0.00167116	0.00408332	0.0408798	0.0639009
Bay EIV 0.1;1e-04	0.10213	0.0499084	0.0676423	0.0378446	0.00212965	0.0499084	-0.0304468	-0.0242657	0.234706	0.124082	1	0.7862	0.1236	0.2138	38.6467	0.1276	0	0	0.0231602	0.0325352	0.00054093	0.00302724	0.0232579	0.0550204
Bay EIV 0.15;10	0.120344	0.043177	0.185979	0.0716186	0.0203436	0.043177	-0.244169	-0.0971929	0.484857	0.183547	0.9476	0.8812	0.0942	0.1188	38.6467	0.1276	0	0	0.18275	0.0731248	0.0338113	0.0352617	0.183879	0.187781
Bay EIV 0.15;0.1	0.130977	0.0395804	0.143127	0.0581724	0.0309772	0.0395804	-0.149546	-0.0744353	0.4115	0.153596	0.9824	0.9162	0.0838	0.0838	38.6467	0.1276	0	0	0.106276	0.0500539	0.0122541	0.0128611	0.110698	0.113407
Bay EIV 0.15;0.01	0.1376	0.0373254	0.113446	0.0494774	0.0376	0.0373254	-0.0847495	-0.0596485	0.35995	0.134299	0.9954	0.9268	0.104	0.0732	38.6467	0.1276	0	0	0.0661825	0.0398889	0.00579388	0.00577331	0.0761176	0.0759823
Bay EIV 0.15;0.001	0.142112	0.0357835	0.0895198	0.0430517	0.0421117	0.0357835	-0.0333439	-0.0485964	0.317567	0.120163	0.9986	0.9178	0.223	0.0822	38.6467	0.1276	0	0	0.0409859	0.0349567	0.00345325	0.0029603	0.0587643	0.0544087
Bay EIV 0.15;1e-04	0.145424	0.0346487	0.0677	0.0378744	0.0454241	0.0346487	0.0127345	-0.0395837	0.278114	0.108881	1	0.8986	0.678	0.1014	38.6467	0.1276	0	0	0.0233525	0.0325353	0.00260869	0.00174587	0.0510753	0.0417836
Bay EIV 0.2;10	0.120378	0.0431648	0.185979	0.0716186	0.0203781	0.0431648	-0.244135	-0.097205	0.484891	0.183535	0.9476	0.8812	0.0942	0.1188	38.6467	0.1276	0	0	0.182751	0.073125	0.0338131	0.035261	0.183883	0.187779
Bay EIV 0.2;0.1	0.151	0.0325338	0.143234	0.0582155	0.0509999	0.0325338	-0.129734	-0.0815664	0.431734	0.146634	0.9784	0.9322	0.1138	0.0678	38.6467	0.1276	0	0	0.106729	0.0501266	0.0139921	0.0124495	0.118288	0.111577
Bay EIV 0.2;0.01	0.168734	0.0263604	0.11366	0.0495698	0.0687336	0.0263604	-0.0540364	-0.0707947	0.391504	0.123515	0.9846	0.9586	0.2156	0.0414	38.6467	0.1276	0	0	0.0666906	0.039953	0.00917194	0.00514251	0.0957703	0.0717113
Bay EIV 0.2;0.001	0.180372	0.0223024	0.0897821	0.0431764	0.080372	0.0223024	0.00440225	-0.0623218	0.356342	0.106927	0.9832	0.9616	0.533	0.0384	38.6467	0.1276	0	0	0.0414091	0.0350105	0.00817437	0.00221211	0.0904122	0.047033
Bay EIV 0.2;1e-04	0.188718	0.019389	0.0679585	0.0380171	0.0887185	0.019389	0.0555222	-0.0551232	0.321915	0.0939012	0.9424	0.9544	0.9764	0.0456	38.6467	0.1276	0	0	0.0236431	0.0325962	0.00842996	0.000934932	0.0918148	0.0305767
WM est	0	0.0618439	0	0.0230298	0	0.0618439	0	0.0167062	0	0.106982	0	0.409	0	0.591	38.6467	0.1276	5000	0	0	0.0449659	0	0.00382467	0	0.0618439
Directional InSIDE L = 0; B=1.00
	BetaHat int	BetaHat slope	SE int	SE slope	bias int	bias slope	LB int	LB slope	UB int	UB slope	cover int	cover slope	reject int	reject slope	Median FStat	More than 50%	errors int	errors slope	ESE int	ESE slope	MSEint	MSEslope	RMSEint	RMSEslope
IV est	0	0.121684	0	0.0361986	0	0.121684	0	0.0507364	0	0.192632	0	0.0748	0	0.9252	39.1235	0.1378	5000	0	NA	0.0395294	NA	0.0148071	NA	0.121684
Egger OLS FE	0.070141	0.0967298	0.0876387	0.0326738	-0.029859	0.0967298	-0.101628	0.0326904	0.24191	0.160769	0.5272	0.3038	0.4428	0.6962	39.1235	0.1378	0	0	0.227079	0.0915994	0.0524565	0.0609216	0.229034	0.246823
Egger OLS RE	0.070141	0.0967298	0.245547	0.09143	-0.029859	0.0967298	-0.411121	-0.0824698	0.551403	0.275929	0.9538	0.7762	0.042	0.2238	39.1235	0.1378	0	0	0.227079	0.0915994	0.0524565	0.0609216	0.229034	0.246823
Egger IV est no prior	0.070141	0.0967298	0.245547	0.09143	-0.029859	0.0967298	-0.411121	-0.0824698	0.551403	0.275929	0.9538	0.7762	0.042	0.2238	39.1235	0.1378	0	0	0.227079	0.0915994	0.0524565	0.0609216	0.229034	0.246823
Bay EIV 0;10	0.0701049	0.0967414	0.245432	0.0913927	-0.0298951	0.0967414	-0.410934	-0.0823851	0.551143	0.275868	0.9538	0.7762	0.042	0.2238	39.1235	0.1378	0	0	0.226851	0.0915268	0.0523552	0.0608203	0.228812	0.246618
Bay EIV 0;0.1	0.0381566	0.108082	0.183588	0.0725819	-0.0618434	0.108082	-0.321669	-0.0341757	0.397982	0.25034	0.9798	0.6794	0.007	0.3206	39.1235	0.1378	0	0	0.123299	0.0618243	0.0190273	0.0268845	0.137939	0.163965
Bay EIV 0;0.01	0.0228707	0.113523	0.143389	0.0612312	-0.0771293	0.113523	-0.258166	-0.00648765	0.303908	0.233534	0.9868	0.541	0.0006	0.459	39.1235	0.1378	0	0	0.0743938	0.0500819	0.0114834	0.018422	0.10716	0.135728
Bay EIV 0;0.001	0.0138084	0.116753	0.112081	0.0531759	-0.0861916	0.116753	-0.205867	0.0125306	0.233483	0.220976	0.9862	0.395	0	0.605	39.1235	0.1378	0	0	0.0451897	0.0445463	0.0094711	0.0156735	0.0973196	0.125194
Bay EIV 0;1e-04	0.00772368	0.118924	0.084189	0.0468815	-0.0922763	0.118924	-0.157284	0.0270382	0.172731	0.21081	0.9684	0.2634	0	0.7366	39.1235	0.1378	0	0	0.0254046	0.0417289	0.00916031	0.0147884	0.0957095	0.121607
Bay EIV 0.05;10	0.0701441	0.096728	0.245432	0.0913927	-0.0298559	0.096728	-0.410894	-0.0823984	0.551183	0.275854	0.9538	0.7762	0.042	0.2238	39.1235	0.1378	0	0	0.226853	0.0915271	0.0523534	0.0608184	0.228809	0.246614
Bay EIV 0.05;0.1	0.0596656	0.100743	0.183527	0.0725564	-0.0403344	0.100743	-0.300041	-0.0414645	0.419372	0.242951	0.9866	0.7168	0.01	0.2832	39.1235	0.1378	0	0	0.123602	0.0618583	0.0169043	0.0254267	0.130016	0.159457
Bay EIV 0.05;0.01	0.0553962	0.102416	0.143292	0.0611864	-0.0446038	0.102416	-0.22545	-0.0175071	0.336242	0.222339	0.997	0.6176	0.0022	0.3824	39.1235	0.1378	0	0	0.0746363	0.0500916	0.00756008	0.0160596	0.0869487	0.126727
Bay EIV 0.05;0.001	0.053108	0.103326	0.111977	0.0531223	-0.046892	0.103326	-0.166363	-0.000791692	0.272579	0.207444	0.9996	0.5036	0.0002	0.4964	39.1235	0.1378	0	0	0.0453546	0.0445556	0.0042559	0.0127333	0.0652373	0.112842
Bay EIV 0.05;1e-04	0.0516799	0.103901	0.0840953	0.0468246	-0.0483201	0.103901	-0.113144	0.0121263	0.216504	0.195675	0.9998	0.394	0.0002	0.606	39.1235	0.1378	0	0	0.025503	0.0417535	0.00298524	0.0114458	0.0546373	0.106985
Bay EIV 0.1;10	0.0701834	0.0967146	0.245432	0.0913927	-0.0298166	0.0967146	-0.410855	-0.0824118	0.551222	0.275841	0.9538	0.7762	0.042	0.2238	39.1235	0.1378	0	0	0.226854	0.0915274	0.0523517	0.0608164	0.228805	0.24661
Bay EIV 0.1;0.1	0.0811747	0.0934045	0.183545	0.0725619	-0.0188253	0.0934045	-0.278567	-0.0488142	0.440917	0.235623	0.9908	0.7538	0.0148	0.2462	39.1235	0.1378	0	0	0.124007	0.0619201	0.015732	0.0241021	0.125427	0.155248
Bay EIV 0.1;0.01	0.0879218	0.0913088	0.143335	0.0612019	-0.0120782	0.0913088	-0.193009	-0.0286446	0.368853	0.211262	0.9996	0.703	0.0066	0.297	39.1235	0.1378	0	0	0.0750182	0.0501408	0.00577362	0.013965	0.0759843	0.118174
Bay EIV 0.1;0.001	0.0924077	0.0898988	0.112034	0.0531454	-0.00759229	0.0898988	-0.127174	-0.0142643	0.31199	0.194062	1	0.6192	0.0062	0.3808	39.1235	0.1378	0	0	0.0456437	0.0446087	0.00214099	0.0101651	0.0462708	0.100822
Bay EIV 0.1;1e-04	0.0956361	0.0888773	0.0841535	0.0468526	-0.00436391	0.0888773	-0.0693017	-0.0029521	0.260574	0.180707	1	0.5296	0.0134	0.4704	39.1235	0.1378	0	0	0.0256894	0.0418266	0.000678988	0.00855912	0.0260574	0.0925155
Bay EIV 0.15;10	0.0702227	0.0967012	0.245432	0.0913927	-0.0297773	0.0967012	-0.410816	-0.0824252	0.551261	0.275828	0.954	0.7762	0.042	0.2238	39.1235	0.1378	0	0	0.226855	0.0915278	0.05235	0.0608145	0.228801	0.246606
Bay EIV 0.15;0.1	0.102684	0.0860657	0.183642	0.0725985	0.00268366	0.0860657	-0.257248	-0.0562248	0.462615	0.228356	0.993	0.7904	0.0208	0.2096	39.1235	0.1378	0	0	0.124513	0.0620096	0.0155106	0.0229107	0.124542	0.151363
Bay EIV 0.15;0.01	0.120447	0.0802016	0.143518	0.0612774	0.0204473	0.0802016	-0.160843	-0.0398998	0.401737	0.200303	0.999	0.7682	0.0202	0.2318	39.1235	0.1378	0	0	0.0755374	0.0502295	0.00612399	0.0121382	0.0782559	0.110173
Bay EIV 0.15;0.001	0.131707	0.0764714	0.112251	0.053245	0.0317074	0.0764714	-0.0882999	-0.0278868	0.351715	0.18083	0.9998	0.729	0.0368	0.271	39.1235	0.1378	0	0	0.0460545	0.0447054	0.00312637	0.0079689	0.055914	0.0892687
Bay EIV 0.15;1e-04	0.139592	0.0738538	0.0843626	0.0469652	0.0395923	0.0738538	-0.0257554	-0.0181963	0.30494	0.165904	0.9998	0.6688	0.1914	0.3312	39.1235	0.1378	0	0	0.0259617	0.041948	0.00224156	0.0061284	0.0473451	0.0782841
Bay EIV 0.2;10	0.0702619	0.0966879	0.245432	0.0913927	-0.0297381	0.0966879	-0.410777	-0.0824385	0.5513	0.275814	0.954	0.7762	0.042	0.2238	39.1235	0.1378	0	0	0.226857	0.0915281	0.0523483	0.0608125	0.228798	0.246602
Bay EIV 0.2;0.1	0.124193	0.0787268	0.183817	0.0726661	0.0241927	0.0787268	-0.236081	-0.0636962	0.484467	0.22115	0.992	0.8196	0.0312	0.1804	39.1235	0.1378	0	0	0.125119	0.0621268	0.0162399	0.0218526	0.127436	0.147826
Bay EIV 0.2;0.01	0.152973	0.0690944	0.14384	0.0614127	0.0529728	0.0690944	-0.128949	-0.0512722	0.434895	0.189461	0.9974	0.8294	0.0488	0.1706	39.1235	0.1378	0	0	0.076191	0.0503574	0.0086112	0.0105791	0.0927965	0.102855
Bay EIV 0.2;0.001	0.171007	0.0630441	0.112627	0.0534204	0.071007	0.0630441	-0.0497371	-0.041658	0.391751	0.167746	0.9984	0.818	0.161	0.182	39.1235	0.1378	0	0	0.0465838	0.0448455	0.00721205	0.00614461	0.0849238	0.0783876
Bay EIV 0.2;1e-04	0.183549	0.0588304	0.0847213	0.0471615	0.0835485	0.0588304	0.0174979	-0.0336046	0.349599	0.151265	0.994	0.7916	0.714	0.2084	39.1235	0.1378	0	0	0.0263174	0.0421173	0.00767296	0.00415362	0.0875954	0.0644486
WM est	0	0.0910646	0	0.0260727	0	0.0910646	0	0.039963	0	0.142166	0	0.3164	0	0.6836	39.1235	0.1378	5000	0	0	0.0640063	0	0.00829276	0	0.0910646
Balanced InSIDE L = -B; B=0.10
	BetaHat int	BetaHat slope	SE int	SE slope	bias int	bias slope	LB int	LB slope	UB int	UB slope	cover int	cover slope	reject int	reject slope	Median FStat	More than 50%	errors int	errors slope	ESE int	ESE slope	MSEint	MSEslope	RMSEint	RMSEslope
IV est	0	0.0527939	0	0.021815	0	0.0527939	0	0.0100374	0	0.0955504	0	0.3264	0	0.6736	38.2233	0.1342	5000	0	NA	0.022766	NA	0.0027872	NA	0.0527939
Egger OLS FE	0.124621	0.00742572	0.0782276	0.0311079	0.0246209	0.00742572	-0.0287024	-0.0535447	0.277944	0.0683961	0.7322	0.7288	0.431	0.2712	38.2233	0.1342	0	0	0.136943	0.0545631	0.0193595	0.0188084	0.139138	0.137144
Egger OLS RE	0.124621	0.00742572	0.131237	0.052197	0.0246209	0.00742572	-0.1326	-0.0948785	0.381842	0.10973	0.9314	0.9252	0.168	0.0748	38.2233	0.1342	0	0	0.136943	0.0545631	0.0193595	0.0188084	0.139138	0.137144
Egger IV est no prior	0.124621	0.00742572	0.131237	0.052197	0.0246209	0.00742572	-0.1326	-0.0948785	0.381842	0.10973	0.9314	0.9252	0.168	0.0748	38.2233	0.1342	0	0	0.136943	0.0545631	0.0193595	0.0188084	0.139138	0.137144
Bay EIV 0;10	0.124544	0.00745368	0.131189	0.0521802	0.0245435	0.00745368	-0.132583	-0.0948177	0.38167	0.109725	0.9314	0.9254	0.1678	0.0746	38.2233	0.1342	0	0	0.136837	0.0545269	0.0193267	0.0187799	0.139021	0.13704
Bay EIV 0;0.1	0.0771471	0.0246723	0.103483	0.0432756	-0.0228529	0.0246723	-0.125675	-0.0601463	0.279969	0.109491	0.9692	0.9268	0.0664	0.0732	38.2233	0.1342	0	0	0.0832187	0.0378548	0.0074476	0.00753407	0.0862995	0.086799
Bay EIV 0;0.01	0.0494158	0.0347682	0.0834137	0.0372684	-0.0505842	0.0347682	-0.114072	-0.0382764	0.212904	0.107813	0.9636	0.8882	0.0174	0.1118	38.2233	0.1342	0	0	0.0532138	0.0298829	0.00539048	0.00404054	0.0734199	0.0635653
Bay EIV 0;0.001	0.031105	0.0414423	0.0666336	0.0326593	-0.068895	0.0414423	-0.0994945	-0.0225687	0.161704	0.105453	0.9178	0.8046	0.0014	0.1954	38.2233	0.1342	0	0	0.0335589	0.0258274	0.00587273	0.00284366	0.0766337	0.053326
Bay EIV 0;1e-04	0.0179148	0.0462536	0.05087	0.0288208	-0.0820852	0.0462536	-0.0817886	-0.0102342	0.117618	0.102741	0.716	0.6818	0	0.3182	38.2233	0.1342	0	0	0.0193823	0.0238235	0.00711366	0.00251507	0.0843425	0.0501505
Bay EIV 0.05;10	0.124575	0.00744241	0.131189	0.0521802	0.0245747	0.00744241	-0.132552	-0.094829	0.381701	0.109714	0.9314	0.9254	0.1678	0.0746	38.2233	0.1342	0	0	0.136837	0.054527	0.0193284	0.0187798	0.139026	0.13704
Bay EIV 0.05;0.1	0.096008	0.0178412	0.103253	0.0431794	-0.00399203	0.0178412	-0.106364	-0.0667888	0.29838	0.102471	0.9762	0.943	0.1028	0.057	38.2233	0.1342	0	0	0.0831575	0.0378151	0.0069311	0.00723348	0.0832532	0.0850498
Bay EIV 0.05;0.01	0.0793976	0.0239006	0.0829605	0.0370647	-0.0206024	0.0239006	-0.083202	-0.0487449	0.241997	0.0965462	0.9908	0.9398	0.0592	0.0602	38.2233	0.1342	0	0	0.053032	0.0297799	0.00323686	0.00338364	0.0568934	0.058169
Bay EIV 0.05;0.001	0.0684734	0.0278904	0.0660836	0.0323874	-0.0315266	0.0278904	-0.0610481	-0.0355878	0.197995	0.0913687	0.9942	0.91	0.0358	0.09	38.2233	0.1342	0	0	0.0333552	0.0256849	0.0021065	0.00189045	0.0458966	0.0434793
Bay EIV 0.05;1e-04	0.0606264	0.0307586	0.0503301	0.0285118	-0.0393736	0.0307586	-0.0380187	-0.0251234	0.159272	0.0866407	0.9912	0.8554	0.0282	0.1446	38.2233	0.1342	0	0	0.0192188	0.0236512	0.00191964	0.00131546	0.0438137	0.0362692
Bay EIV 0.1;10	0.124606	0.00743114	0.131189	0.0521802	0.0246059	0.00743114	-0.13252	-0.0948402	0.381732	0.109703	0.9314	0.9254	0.168	0.0746	38.2233	0.1342	0	0	0.136838	0.0545271	0.01933	0.0187798	0.139032	0.137039
Bay EIV 0.1;0.1	0.114869	0.0110101	0.103141	0.0431324	0.0148688	0.0110101	-0.0872836	-0.0735278	0.317021	0.0955481	0.9778	0.9588	0.1498	0.0412	38.2233	0.1342	0	0	0.0832145	0.0378145	0.00714573	0.00704587	0.0845324	0.0839397
Bay EIV 0.1;0.01	0.109379	0.013033	0.0827418	0.0369661	0.00937936	0.013033	-0.0527917	-0.0594193	0.27155	0.0854853	0.9958	0.9676	0.1642	0.0324	38.2233	0.1342	0	0	0.0530345	0.0297424	0.00290064	0.00298252	0.0538575	0.0546125
Bay EIV 0.1;0.001	0.105842	0.0143386	0.0658196	0.0322563	0.00584181	0.0143386	-0.0231623	-0.0488827	0.234846	0.0775599	1	0.967	0.2672	0.033	38.2233	0.1342	0	0	0.0333296	0.0256202	0.00114499	0.00131646	0.0338377	0.036283
Bay EIV 0.1;1e-04	0.103338	0.0152637	0.0500721	0.0283632	0.00333812	0.0152637	0.00519868	-0.0403272	0.201478	0.0708546	1	0.954	0.6062	0.046	38.2233	0.1342	0	0	0.0191889	0.0235672	0.000379356	0.000601193	0.0194771	0.0245192
Bay EIV 0.15;10	0.124637	0.00741987	0.131189	0.0521802	0.024637	0.00741987	-0.132489	-0.0948515	0.381763	0.109691	0.9316	0.9254	0.1682	0.0746	38.2233	0.1342	0	0	0.136838	0.0545273	0.0193317	0.0187797	0.139038	0.137039
Bay EIV 0.15;0.1	0.13373	0.00417904	0.103147	0.0431347	0.0337296	0.00417904	-0.0684351	-0.0803635	0.335894	0.0887216	0.9726	0.9658	0.2044	0.0342	38.2233	0.1342	0	0	0.0833894	0.0378528	0.00809149	0.00697126	0.0899527	0.0834941
Bay EIV 0.15;0.01	0.139361	0.00216539	0.0827594	0.0369732	0.0393612	0.00216539	-0.0228443	-0.0703008	0.301567	0.0746316	0.987	0.9762	0.3506	0.0238	38.2233	0.1342	0	0	0.0532214	0.0297706	0.00438181	0.0028372	0.0661953	0.0532654
Bay EIV 0.15;0.001	0.14321	0.000786794	0.0658446	0.0322675	0.0432102	0.000786794	0.0141571	-0.0624563	0.272263	0.0640299	0.9922	0.9776	0.659	0.0224	38.2233	0.1342	0	0	0.0334825	0.0256338	0.0029882	0.00112169	0.0546644	0.0334917
Bay EIV 0.15;1e-04	0.14605	-0.000231288	0.0500995	0.0283773	0.0460498	-0.000231288	0.0478565	-0.0558497	0.244243	0.0553871	0.9938	0.9694	0.9742	0.0306	38.2233	0.1342	0	0	0.0192932	0.0235725	0.00249281	0.00037228	0.049928	0.0192946
Bay EIV 0.2;10	0.124668	0.0074086	0.131189	0.0521802	0.0246682	0.0074086	-0.132458	-0.0948628	0.381794	0.10968	0.9316	0.9254	0.1682	0.0746	38.2233	0.1342	0	0	0.136839	0.0545274	0.0193333	0.0187797	0.139044	0.137039
Bay EIV 0.2;0.1	0.15259	-0.00265206	0.103272	0.0431864	0.0525904	-0.00265206	-0.0498183	-0.0872958	0.354999	0.0819916	0.9574	0.9662	0.2792	0.0338	38.2233	0.1342	0	0	0.0836816	0.0379299	0.00976837	0.00700965	0.0988351	0.0837237
Bay EIV 0.2;0.01	0.169343	-0.00870223	0.0830124	0.0370857	0.0693429	-0.00870223	0.00664169	-0.0813889	0.332044	0.0639844	0.952	0.9686	0.5444	0.0314	38.2233	0.1342	0	0	0.0535906	0.0298644	0.00768039	0.00294768	0.0876379	0.0542925
Bay EIV 0.2;0.001	0.180579	-0.012765	0.0661582	0.0324206	0.0805787	-0.012765	0.0509109	-0.0763082	0.310246	0.0507782	0.9098	0.9564	0.9082	0.0436	38.2233	0.1342	0	0	0.0338114	0.0257256	0.00763613	0.00130616	0.0873849	0.0361408
Bay EIV 0.2;1e-04	0.188761	-0.0157262	0.0504124	0.0285539	0.0887615	-0.0157262	0.089955	-0.0716909	0.287568	0.0402384	0.643	0.9298	0.9994	0.0702	38.2233	0.1342	0	0	0.0195295	0.023667	0.00826	0.000628718	0.0908845	0.0250742
WM est	0	0.0379374	0	0.0204045	0	0.0379374	0	-0.00205462	0	0.0779294	0	0.5692	0	0.4308	38.2233	0.1342	5000	0	0	0.0288943	0	0.00143925	0	0.0379374
Balanced InSIDE L = -B; B=0.30
	BetaHat int	BetaHat slope	SE int	SE slope	bias int	bias slope	LB int	LB slope	UB int	UB slope	cover int	cover slope	reject int	reject slope	Median FStat	More than 50%	errors int	errors slope	ESE int	ESE slope	MSEint	MSEslope	RMSEint	RMSEslope
IV est	0	0.0841199	0	0.0278349	0	0.0841199	0	0.0295644	0	0.138675	0	0.132	0	0.868	38.849	0.1208	5000	0	NA	0.0285453	NA	0.00707615	NA	0.0841199
Egger OLS FE	0.140775	0.0338157	0.0823896	0.0318302	0.0407754	0.0338157	-0.0207053	-0.0285703	0.302256	0.0962018	0.6416	0.5584	0.4744	0.4416	38.849	0.1208	0	0	0.176736	0.0696987	0.0328982	0.0323791	0.181379	0.179942
Egger OLS RE	0.140775	0.0338157	0.177742	0.0686548	0.0407754	0.0338157	-0.207593	-0.100745	0.489144	0.168377	0.938	0.8972	0.1158	0.1028	38.849	0.1208	0	0	0.176736	0.0696987	0.0328982	0.0323791	0.181379	0.179942
Egger IV est no prior	0.140775	0.0338157	0.177742	0.0686548	0.0407754	0.0338157	-0.207593	-0.100745	0.489144	0.168377	0.938	0.8972	0.1158	0.1028	38.849	0.1208	0	0	0.176736	0.0696987	0.0328982	0.0323791	0.181379	0.179942
Bay EIV 0;10	0.140683	0.0338482	0.17767	0.0686302	0.0406829	0.0338482	-0.207543	-0.100665	0.488909	0.168361	0.938	0.8974	0.1154	0.1026	38.849	0.1208	0	0	0.17658	0.0696463	0.0328356	0.0323262	0.181206	0.179795
Bay EIV 0;0.1	0.0833218	0.0543066	0.137052	0.0558475	-0.0166782	0.0543066	-0.185295	-0.0551525	0.351939	0.163766	0.9816	0.8546	0.0404	0.1454	38.849	0.1208	0	0	0.10209	0.0469074	0.0107005	0.0133715	0.103443	0.115635
Bay EIV 0;0.01	0.0520787	0.0654725	0.108989	0.0476284	-0.0479213	0.0654725	-0.161535	-0.0278775	0.265693	0.158822	0.9856	0.7598	0.0068	0.2402	38.849	0.1208	0	0	0.0636195	0.0370201	0.0063439	0.00833408	0.0796486	0.0912912
Bay EIV 0;0.001	0.0322656	0.0725613	0.0862375	0.0415258	-0.0677344	0.0725613	-0.136757	-0.0088278	0.201288	0.15395	0.9752	0.6088	0.0002	0.3912	38.849	0.1208	0	0	0.0394602	0.0322353	0.00614506	0.00682225	0.0783904	0.0825969
Bay EIV 0;1e-04	0.0183738	0.0775352	0.0653608	0.0365786	-0.0816262	0.0775352	-0.109731	0.00584249	0.146479	0.149228	0.919	0.4234	0	0.5766	38.849	0.1208	0	0	0.0225198	0.0299087	0.00716998	0.00651885	0.0846757	0.0807394
Bay EIV 0.05;10	0.140718	0.0338359	0.17767	0.0686302	0.0407176	0.0338359	-0.207509	-0.100677	0.488944	0.168349	0.938	0.8974	0.1154	0.1026	38.849	0.1208	0	0	0.176581	0.0696465	0.0328387	0.0323257	0.181215	0.179793
Bay EIV 0.05;0.1	0.103379	0.0472216	0.136836	0.0557584	0.00337922	0.0472216	-0.164814	-0.0620629	0.371572	0.156506	0.9842	0.8842	0.0592	0.1158	38.849	0.1208	0	0	0.102123	0.0468794	0.0104405	0.012659	0.102179	0.112512
Bay EIV 0.05;0.01	0.0832409	0.0544556	0.108588	0.0474508	-0.0167591	0.0544556	-0.129587	-0.0385463	0.296069	0.147457	0.997	0.8302	0.0236	0.1698	38.849	0.1208	0	0	0.0635379	0.036931	0.00431793	0.00700247	0.0657109	0.0836808
Bay EIV 0.05;0.001	0.0705451	0.0590215	0.0857691	0.0412964	-0.0294549	0.0590215	-0.0975592	-0.0219179	0.238649	0.139961	0.9988	0.7482	0.0078	0.2518	38.849	0.1208	0	0	0.0393433	0.0321156	0.00241548	0.00503143	0.0491476	0.0709325
Bay EIV 0.05;1e-04	0.0616793	0.0622124	0.0649128	0.036323	-0.0383207	0.0622124	-0.0655475	-0.00897928	0.188906	0.133404	0.999	0.6274	0.0016	0.3726	38.849	0.1208	0	0	0.0224191	0.0297733	0.0019711	0.004373	0.044397	0.0661287
Bay EIV 0.1;10	0.140752	0.0338237	0.17767	0.0686302	0.0407522	0.0338237	-0.207474	-0.100689	0.488978	0.168336	0.938	0.8974	0.1158	0.1026	38.849	0.1208	0	0	0.176582	0.0696467	0.0328418	0.0323251	0.181223	0.179792
Bay EIV 0.1;0.1	0.123437	0.0401366	0.136715	0.0557085	0.0234366	0.0401366	-0.14452	-0.0690502	0.391394	0.149323	0.985	0.9128	0.0808	0.0872	38.849	0.1208	0	0	0.102265	0.0468851	0.0110074	0.012069	0.104916	0.109859
Bay EIV 0.1;0.01	0.114403	0.0434387	0.108369	0.0473528	0.0144032	0.0434387	-0.097996	-0.0493711	0.326802	0.136249	0.9982	0.896	0.0668	0.104	38.849	0.1208	0	0	0.0636157	0.0368944	0.00425442	0.00593389	0.0652259	0.0770317
Bay EIV 0.1;0.001	0.108825	0.0454817	0.0855158	0.0411709	0.00882458	0.0454817	-0.0587833	-0.0352119	0.276432	0.126175	1	0.8584	0.0718	0.1416	38.849	0.1208	0	0	0.0393746	0.0320562	0.00162823	0.00361894	0.0403513	0.0601576
Bay EIV 0.1;1e-04	0.104985	0.0468896	0.0646724	0.0361841	0.00498476	0.0468896	-0.0217708	-0.0240299	0.23174	0.117809	1	0.7928	0.1792	0.2072	38.849	0.1208	0	0	0.0224267	0.0297055	0.000527806	0.00270159	0.022974	0.0519768
Bay EIV 0.15;10	0.140787	0.0338115	0.17767	0.0686302	0.0407868	0.0338115	-0.207439	-0.100701	0.489013	0.168324	0.938	0.8974	0.1158	0.1026	38.849	0.1208	0	0	0.176583	0.0696469	0.032845	0.0323246	0.181232	0.17979
Bay EIV 0.15;0.1	0.143494	0.0330515	0.136691	0.0556979	0.043494	0.0330515	-0.124416	-0.0761144	0.411404	0.142217	0.9788	0.9332	0.1108	0.0668	38.849	0.1208	0	0	0.102515	0.0469244	0.0124011	0.0116018	0.11136	0.107712
Bay EIV 0.15;0.01	0.145565	0.0324219	0.108333	0.0473348	0.0455655	0.0324219	-0.0667625	-0.0603527	0.357893	0.125196	0.9934	0.9416	0.1486	0.0584	38.849	0.1208	0	0	0.0638526	0.0369105	0.00615336	0.00512832	0.0784434	0.0716123
Bay EIV 0.15;0.001	0.147104	0.0319418	0.0854791	0.0411503	0.0471041	0.0319418	-0.0204319	-0.0487112	0.31464	0.112595	0.9982	0.9286	0.3062	0.0714	38.849	0.1208	0	0	0.0395538	0.0320575	0.0037833	0.00258479	0.0615085	0.0508408
Bay EIV 0.15;1e-04	0.14829	0.0315668	0.0646412	0.0361629	0.0482902	0.0315668	0.0215959	-0.0393112	0.274985	0.102445	0.9994	0.9054	0.806	0.0946	38.849	0.1208	0	0	0.0225425	0.0297056	0.00284011	0.00150463	0.0532927	0.0387895
Bay EIV 0.2;10	0.140821	0.0337993	0.17767	0.0686302	0.0408215	0.0337993	-0.207405	-0.100713	0.489048	0.168312	0.9382	0.8974	0.1158	0.1026	38.849	0.1208	0	0	0.176583	0.0696472	0.0328481	0.0323241	0.18124	0.179789
Bay EIV 0.2;0.1	0.163551	0.0259665	0.136764	0.0557265	0.0635513	0.0259665	-0.104501	-0.0832555	0.431604	0.135188	0.9698	0.947	0.1532	0.053	38.849	0.1208	0	0	0.102873	0.0469973	0.0146217	0.0112572	0.12092	0.1061
Bay EIV 0.2;0.01	0.176728	0.021405	0.108479	0.0473969	0.0767278	0.021405	-0.0358869	-0.0714912	0.389342	0.114301	0.9778	0.9648	0.287	0.0352	38.849	0.1208	0	0	0.0642465	0.0369792	0.0100148	0.00458579	0.100074	0.0677185
Bay EIV 0.2;0.001	0.185384	0.018402	0.0856587	0.0412343	0.0853835	0.018402	0.0174955	-0.0624156	0.353272	0.0992197	0.9724	0.9676	0.6544	0.0324	38.849	0.1208	0	0	0.0398791	0.0321193	0.00888069	0.00192897	0.0942374	0.0439201
Bay EIV 0.2;1e-04	0.191596	0.016244	0.0648188	0.0362593	0.0915957	0.016244	0.0645531	-0.0548229	0.318638	0.0873108	0.9172	0.9614	0.9948	0.0386	38.849	0.1208	0	0	0.0227648	0.0297738	0.00890801	0.000782101	0.0943823	0.0279661
WM est	0	0.0647781	0	0.0227837	0	0.0647781	0	0.0201229	0	0.109433	0	0.3612	0	0.6388	38.849	0.1208	5000	0	0	0.0435126	0	0.0041962	0	0.0647781
Balanced InSIDE L = -B; B=0.60
	BetaHat int	BetaHat slope	SE int	SE slope	bias int	bias slope	LB int	LB slope	UB int	UB slope	cover int	cover slope	reject int	reject slope	Median FStat	More than 50%	errors int	errors slope	ESE int	ESE slope	MSEint	MSEslope	RMSEint	RMSEslope
IV est	0	0.133547	0	0.0365258	0	0.133547	0	0.0619573	0	0.205136	0	0.0434	0	0.9566	39.3881	0.1292	5000	0	NA	0.0385052	NA	0.0178347	NA	0.133547
Egger OLS FE	0.111897	0.0952385	0.0900201	0.0331254	0.0118974	0.0952385	-0.0645387	0.0303138	0.288334	0.160163	0.5442	0.2912	0.4678	0.7088	39.3881	0.1292	0	0	0.239996	0.0903302	0.0577397	0.0666686	0.240291	0.258203
Egger OLS RE	0.111897	0.0952385	0.253359	0.0932382	0.0118974	0.0952385	-0.384678	-0.087505	0.608473	0.277982	0.9512	0.7918	0.0522	0.2082	39.3881	0.1292	0	0	0.239996	0.0903302	0.0577397	0.0666686	0.240291	0.258203
Egger IV est no prior	0.111897	0.0952385	0.253359	0.0932382	0.0118974	0.0952385	-0.384678	-0.087505	0.608473	0.277982	0.9512	0.7918	0.0522	0.2082	39.3881	0.1292	0	0	0.239996	0.0903302	0.0577397	0.0666686	0.240291	0.258203
Bay EIV 0;10	0.111819	0.0952637	0.253236	0.0931982	0.0118187	0.0952637	-0.384515	-0.0874014	0.608152	0.277929	0.9518	0.7916	0.0522	0.2084	39.3881	0.1292	0	0	0.239741	0.0902497	0.0576155	0.066551	0.240032	0.257975
Bay EIV 0;0.1	0.0590683	0.113286	0.187631	0.0733934	-0.0409317	0.113286	-0.308683	-0.0305624	0.426819	0.257135	0.9818	0.6612	0.0068	0.3388	39.3881	0.1292	0	0	0.126636	0.0582907	0.0177122	0.0288705	0.133087	0.169913
Bay EIV 0;0.01	0.0348768	0.121574	0.145912	0.061724	-0.0651232	0.121574	-0.251106	0.000596948	0.320859	0.242551	0.9886	0.4876	0.0004	0.5124	39.3881	0.1292	0	0	0.0754557	0.0467633	0.00993459	0.0204738	0.0996724	0.143087
Bay EIV 0;0.001	0.0208613	0.126381	0.11375	0.0535396	-0.0791387	0.126381	-0.202084	0.0214455	0.243806	0.231317	0.9872	0.313	0	0.687	39.3881	0.1292	0	0	0.0454961	0.0418592	0.00833282	0.0180421	0.0912843	0.134321
Bay EIV 0;1e-04	0.0115929	0.129563	0.0852828	0.0471971	-0.0884071	0.129563	-0.155558	0.037058	0.178744	0.222067	0.9786	0.1812	0	0.8188	39.3881	0.1292	0	0	0.0254482	0.0396886	0.00846343	0.0174341	0.0919969	0.132038
Bay EIV 0.05;10	0.11186	0.0952498	0.253236	0.0931982	0.0118602	0.0952498	-0.384473	-0.0874154	0.608194	0.277915	0.9516	0.7918	0.0522	0.2082	39.3881	0.1292	0	0	0.239744	0.0902502	0.0576177	0.0665495	0.240037	0.257972
Bay EIV 0.05;0.1	0.0812235	0.105804	0.187504	0.0733431	-0.0187765	0.105804	-0.286278	-0.0379458	0.448725	0.249554	0.987	0.7048	0.0116	0.2952	39.3881	0.1292	0	0	0.127145	0.0583168	0.0165185	0.0273605	0.128524	0.16541
Bay EIV 0.05;0.01	0.0679954	0.11038	0.145712	0.0616377	-0.0320046	0.11038	-0.217595	-0.0104274	0.353586	0.231188	0.9956	0.571	0.0022	0.429	39.3881	0.1292	0	0	0.0758604	0.0467034	0.0067791	0.0179386	0.0823353	0.133935
Bay EIV 0.05;0.001	0.0605982	0.112944	0.113537	0.0534371	-0.0394018	0.112944	-0.161931	0.00820958	0.283127	0.217679	0.9996	0.419	0	0.581	39.3881	0.1292	0	0	0.0457722	0.0417559	0.00364759	0.0148515	0.0603953	0.121867
Bay EIV 0.05;1e-04	0.0558249	0.114601	0.0850932	0.0470887	-0.0441751	0.114601	-0.110955	0.0223089	0.222604	0.206893	0.9998	0.2954	0	0.7046	39.3881	0.1292	0	0	0.0256142	0.0395741	0.00260753	0.0137895	0.051064	0.117429
Bay EIV 0.1;10	0.111902	0.0952358	0.253236	0.0931982	0.0119016	0.0952358	-0.384432	-0.0874293	0.608235	0.277901	0.9516	0.7918	0.0522	0.2082	39.3881	0.1292	0	0	0.239746	0.0902507	0.0576198	0.066548	0.240041	0.257969
Bay EIV 0.1;0.1	0.103379	0.098322	0.187456	0.0733237	0.00337872	0.098322	-0.264028	-0.0453898	0.470786	0.242034	0.9902	0.7446	0.017	0.2554	39.3881	0.1292	0	0	0.127754	0.0583722	0.0163324	0.0259882	0.127798	0.161209
Bay EIV 0.1;0.01	0.101114	0.0991868	0.145648	0.0616094	0.00111405	0.0991868	-0.184351	-0.0215654	0.38658	0.219939	0.9994	0.6532	0.005	0.3468	39.3881	0.1292	0	0	0.0763969	0.0466841	0.00583772	0.0156745	0.076405	0.125198
Bay EIV 0.1;0.001	0.100335	0.0995078	0.113479	0.0534073	0.00033512	0.0995078	-0.122079	-0.00516863	0.322749	0.204184	1	0.538	0.0032	0.462	39.3881	0.1292	0	0	0.0461636	0.0416964	0.00213119	0.0120329	0.0461648	0.109694
Bay EIV 0.1;1e-04	0.100057	0.0996398	0.0850465	0.0470599	5.6905e-05	0.0996398	-0.0666312	0.00740409	0.266745	0.191875	1	0.4254	0.0038	0.5746	39.3881	0.1292	0	0	0.025861	0.0395072	0.000668795	0.0105969	0.0258611	0.102941
Bay EIV 0.15;10	0.111943	0.0952218	0.253236	0.0931982	0.011943	0.0952218	-0.38439	-0.0874433	0.608276	0.277887	0.9514	0.7918	0.0522	0.2082	39.3881	0.1292	0	0	0.239748	0.0902513	0.057622	0.0665465	0.240046	0.257966
Bay EIV 0.15;0.1	0.125534	0.09084	0.187487	0.0733352	0.0255339	0.09084	-0.241934	-0.0528943	0.493001	0.234574	0.9918	0.7818	0.0258	0.2182	39.3881	0.1292	0	0	0.128459	0.0584568	0.0171538	0.0247537	0.130972	0.157333
Bay EIV 0.15;0.01	0.134233	0.0879932	0.145721	0.061639	0.0342327	0.0879932	-0.151376	-0.0328171	0.419841	0.208804	0.999	0.7308	0.021	0.2692	39.3881	0.1292	0	0	0.0770623	0.0467056	0.00711047	0.0136814	0.0843236	0.116968
Bay EIV 0.15;0.001	0.140072	0.0860711	0.113573	0.05345	0.040072	0.0860711	-0.0825279	-0.018689	0.362672	0.190831	1	0.6562	0.0298	0.3438	39.3881	0.1292	0	0	0.0466675	0.041681	0.00378362	0.00958608	0.0615112	0.0979085
Bay EIV 0.15;1e-04	0.144289	0.0846784	0.0851426	0.0471104	0.0442889	0.0846784	-0.0225876	-0.00765633	0.311165	0.177013	1	0.5748	0.1794	0.4252	39.3881	0.1292	0	0	0.0261864	0.0394882	0.00264724	0.00785616	0.0514513	0.088635
Bay EIV 0.2;10	0.111984	0.0952079	0.253236	0.0931982	0.0119845	0.0952079	-0.384349	-0.0874573	0.608318	0.277873	0.9514	0.7918	0.0524	0.2082	39.3881	0.1292	0	0	0.239751	0.0902518	0.0576241	0.066545	0.24005	0.257963
Bay EIV 0.2;0.1	0.147689	0.083358	0.187597	0.0733775	0.0476892	0.083358	-0.219993	-0.0604592	0.515372	0.227175	0.9912	0.813	0.0394	0.187	39.3881	0.1292	0	0	0.129261	0.0585705	0.0189827	0.023657	0.137778	0.153808
Bay EIV 0.2;0.01	0.167351	0.0767997	0.145931	0.0617265	0.0673513	0.0767997	-0.118668	-0.0441819	0.45337	0.197781	0.9976	0.802	0.0526	0.198	39.3881	0.1292	0	0	0.0778533	0.0467678	0.0105973	0.0119593	0.102943	0.109359
Bay EIV 0.2;0.001	0.179809	0.0726344	0.113821	0.0535648	0.0798089	0.0726344	-0.0432759	-0.0323508	0.402894	0.177619	0.9984	0.7696	0.1612	0.2304	39.3881	0.1292	0	0	0.0472803	0.0417097	0.00860489	0.00751118	0.0927625	0.0866671
Bay EIV 0.2;1e-04	0.188521	0.069717	0.0853805	0.0472398	0.0885209	0.069717	0.0211782	-0.0228713	0.355864	0.162305	0.9972	0.7128	0.7924	0.2872	39.3881	0.1292	0	0	0.0265874	0.039517	0.00854285	0.00556736	0.0924275	0.0746147
WM est	0	0.114434	0	0.0266482	0	0.114434	0	0.0622049	0	0.166664	0	0.254	0	0.746	39.3881	0.1292	5000	0	0	0.0702656	0	0.0130952	0	0.114434
Balanced InSIDE L = -B; B=1.0
	BetaHat int	BetaHat slope	SE int	SE slope	bias int	bias slope	LB int	LB slope	UB int	UB slope	cover int	cover slope	reject int	reject slope	Median FStat	More than 50%	errors int	errors slope	ESE int	ESE slope	MSEint	MSEslope	RMSEint	RMSEslope
IV est	0	0.19552	0	0.0458423	0	0.19552	0	0.105671	0	0.285369	0	0.0112	0	0.9888	40.0462	0.1146	5000	0	NA	0.0484873	NA	0.038228	NA	0.19552
Egger OLS FE	-0.0441642	0.208723	0.100751	0.0348323	-0.144164	0.208723	-0.241633	0.140453	0.153305	0.276993	0.4274	0.0818	0.502	0.9182	40.0462	0.1146	0	0	0.283904	0.10196	0.101385	0.124167	0.31841	0.352373
Egger OLS RE	-0.0441642	0.208723	0.342253	0.118452	-0.144164	0.208723	-0.714967	-0.0234397	0.626638	0.440885	0.9436	0.5428	0.0304	0.4572	40.0462	0.1146	0	0	0.283904	0.10196	0.101385	0.124167	0.31841	0.352373
Egger IV est no prior	-0.0441642	0.208723	0.342253	0.118452	-0.144164	0.208723	-0.714967	-0.0234397	0.626638	0.440885	0.9436	0.5428	0.0304	0.4572	40.0462	0.1146	0	0	0.283904	0.10196	0.101385	0.124167	0.31841	0.352373
Bay EIV 0;10	-0.0440627	0.208688	0.342044	0.118389	-0.144063	0.208688	-0.714456	-0.0233505	0.626331	0.440726	0.9438	0.5426	0.0304	0.4574	40.0462	0.1146	0	0	0.283534	0.101851	0.101146	0.123942	0.318034	0.352054
Bay EIV 0;0.1	-0.025147	0.203125	0.239546	0.0893694	-0.125147	0.203125	-0.494648	0.0279638	0.444354	0.378285	0.9772	0.3478	0.0036	0.6522	40.0462	0.1146	0	0	0.135557	0.0642398	0.0340376	0.0596354	0.184493	0.244204
Bay EIV 0;0.01	-0.0152971	0.200165	0.18155	0.0743539	-0.115297	0.200165	-0.371128	0.0544341	0.340534	0.345896	0.9882	0.1922	0.0002	0.8078	40.0462	0.1146	0	0	0.0775459	0.0538307	0.0193068	0.0460794	0.138949	0.214661
Bay EIV 0;0.001	-0.00930276	0.19835	0.139383	0.0645669	-0.109303	0.19835	-0.282488	0.0718015	0.263883	0.324899	0.9926	0.1	0	0.9	40.0462	0.1146	0	0	0.0456768	0.0502014	0.0140335	0.0414292	0.118463	0.203542
Bay EIV 0;1e-04	-0.00522599	0.197111	0.103425	0.0573792	-0.105226	0.197111	-0.207936	0.0846495	0.197484	0.309572	0.9908	0.0534	0	0.9466	40.0462	0.1146	0	0	0.0251561	0.0488845	0.0117053	0.0394854	0.108191	0.198709
Bay EIV 0.05;10	-0.0440106	0.208671	0.342044	0.118389	-0.144011	0.208671	-0.714404	-0.023367	0.626383	0.440709	0.9438	0.5426	0.0304	0.4574	40.0462	0.1146	0	0	0.283536	0.101851	0.101132	0.123937	0.318013	0.352046
Bay EIV 0.05;0.1	-0.000292387	0.195234	0.239662	0.0894114	-0.100292	0.195234	-0.470022	0.0199907	0.469437	0.370477	0.9848	0.3852	0.0024	0.6148	40.0462	0.1146	0	0	0.136254	0.0642361	0.0286236	0.0566813	0.169185	0.238078
Bay EIV 0.05;0.01	0.0201348	0.188905	0.181743	0.0744305	-0.0798652	0.188905	-0.336076	0.0430242	0.376345	0.334786	0.9964	0.247	0	0.753	40.0462	0.1146	0	0	0.0781987	0.0537932	0.0124935	0.0418003	0.111774	0.204451
Bay EIV 0.05;0.001	0.032073	0.185194	0.139595	0.0646614	-0.067927	0.185194	-0.241528	0.0584605	0.305674	0.311928	0.9996	0.1498	0	0.8502	40.0462	0.1146	0	0	0.0461646	0.0501747	0.00674525	0.0364282	0.0821295	0.190862
Bay EIV 0.05;1e-04	0.0400128	0.182721	0.103619	0.0574821	-0.0599872	0.182721	-0.163077	0.0700586	0.243103	0.295384	1	0.0952	0	0.9048	40.0462	0.1146	0	0	0.0254668	0.0488926	0.00424702	0.0340357	0.0651692	0.184488
Bay EIV 0.1;10	-0.0439585	0.208655	0.342044	0.118389	-0.143959	0.208655	-0.714352	-0.0233835	0.626435	0.440693	0.9438	0.5426	0.0304	0.4574	40.0462	0.1146	0	0	0.283539	0.101851	0.101118	0.123931	0.317991	0.352038
Bay EIV 0.1;0.1	0.0245622	0.187343	0.239849	0.0894794	-0.0754378	0.187343	-0.445533	0.0119667	0.494658	0.362719	0.9888	0.422	0.0014	0.578	40.0462	0.1146	0	0	0.137057	0.0642599	0.0244754	0.0538819	0.156446	0.232125
Bay EIV 0.1;0.01	0.0555667	0.177646	0.182045	0.0745514	-0.0444333	0.177646	-0.301235	0.0315276	0.412369	0.323764	0.9992	0.3044	0	0.6956	40.0462	0.1146	0	0	0.0789738	0.0537883	0.00821118	0.0377948	0.0906155	0.194409
Bay EIV 0.1;0.001	0.0734487	0.172039	0.139921	0.0648086	-0.0265513	0.172039	-0.200791	0.0450161	0.347688	0.299061	1	0.2082	0	0.7918	40.0462	0.1146	0	0	0.0467508	0.0501813	0.00289061	0.0317829	0.0537644	0.178278
Bay EIV 0.1;1e-04	0.0852516	0.168332	0.103914	0.0576413	-0.0147484	0.168332	-0.118417	0.0553575	0.28892	0.281307	1	0.1468	0.0002	0.8532	40.0462	0.1146	0	0	0.0258425	0.0489361	0.000885351	0.0290036	0.0297549	0.170304
Bay EIV 0.15;10	-0.0439064	0.208638	0.342044	0.118389	-0.143906	0.208638	-0.7143	-0.0234	0.626487	0.440676	0.944	0.5426	0.0304	0.4574	40.0462	0.1146	0	0	0.283541	0.101852	0.101105	0.123925	0.317969	0.35203
Bay EIV 0.15;0.1	0.0494169	0.179452	0.240105	0.0895733	-0.0505831	0.179452	-0.421181	0.00389192	0.520015	0.355013	0.993	0.4598	0.0012	0.5402	40.0462	0.1146	0	0	0.137964	0.0643112	0.0215928	0.0512373	0.146945	0.226357
Bay EIV 0.15;0.01	0.0909985	0.166386	0.182454	0.0747162	-0.00900146	0.166386	-0.266605	0.0199448	0.448602	0.312827	0.9998	0.3698	0.0002	0.6302	40.0462	0.1146	0	0	0.0798676	0.0538159	0.00645986	0.0340631	0.0803733	0.184562
Bay EIV 0.15;0.001	0.114824	0.158883	0.140359	0.0650082	0.0148244	0.158883	-0.160274	0.0314693	0.389922	0.286297	1	0.2854	0.0004	0.7146	40.0462	0.1146	0	0	0.0474316	0.0502212	0.00246952	0.0274936	0.0496943	0.165812
Bay EIV 0.15;1e-04	0.13049	0.153943	0.104309	0.0578561	0.0304904	0.153943	-0.0739523	0.0405472	0.334933	0.267339	1	0.2214	0.0032	0.7786	40.0462	0.1146	0	0	0.0262804	0.0490151	0.00162033	0.0243892	0.0402533	0.15617
Bay EIV 0.2;10	-0.0438544	0.208622	0.342044	0.118389	-0.143854	0.208622	-0.714248	-0.0234165	0.626539	0.44066	0.944	0.5426	0.0304	0.4574	40.0462	0.1146	0	0	0.283543	0.101852	0.101091	0.12392	0.317948	0.352022
Bay EIV 0.2;0.1	0.0742715	0.171562	0.240431	0.0896931	-0.0257285	0.171562	-0.396964	-0.00423352	0.545507	0.347357	0.9958	0.5026	0.0024	0.4974	40.0462	0.1146	0	0	0.138975	0.06439	0.0199759	0.0487474	0.141336	0.220788
Bay EIV 0.2;0.01	0.12643	0.155126	0.182969	0.0749247	0.0264304	0.155126	-0.232182	0.00827649	0.485043	0.301976	1	0.4384	0.002	0.5616	40.0462	0.1146	0	0	0.0808763	0.0538761	0.00723954	0.0306051	0.0850855	0.174943
Bay EIV 0.2;0.001	0.1562	0.145727	0.140908	0.0652594	0.0562002	0.145727	-0.119974	0.0178211	0.432375	0.273633	1	0.3738	0.0042	0.6262	40.0462	0.1146	0	0	0.0482032	0.0502943	0.005482	0.02356	0.0740406	0.153493
Bay EIV 0.2;1e-04	0.175729	0.139554	0.104803	0.0581259	0.0757293	0.139554	-0.029681	0.0256294	0.38114	0.253479	1	0.312	0.1276	0.688	40.0462	0.1146	0	0	0.0267775	0.0491292	0.00645195	0.0201924	0.080324	0.1421
WM est	0	0.188136	0	0.0309066	0	0.188136	0	0.127561	0	0.248712	0	0.172	0	0.828	40.0462	0.1146	5000	0	0	0.0970614	0	0.0353953	0	0.188136
